# Supplementary material for: New Non-Bilaterian Transcriptomes Provide Novel Insights into the Evolution of Coral Skeletomes
Source: Genome Biol Evol. 2019 Sep 13;11(11):3068–81. doi: 10.1093/gbe/evz199 (PMC6824150; doi:10.1093/gbe/evz199)
Supplement: evz199_Supplementary_Data [file evz199_supplementary_data.zip]

Archive with 6 entries (6 files):
- Concietal_GBE_SMat_SFig_Legends.docx
- conci_et_al_GBE_S.Figs.pdf
- SMat1_Homologs_Database.xlsx
- SMat2_Datasets_source_and_references.xlsx
- SMat3_Queries_list_and_features.xlsx
- SMat4_Scleractinian_nonacidic_sequences.xlsx
