# Supplementary material for: New Non-Bilaterian Transcriptomes Provide Novel Insights into the Evolution of Coral Skeletomes
Source: Genome Biol Evol. 2019 Sep 13;11(11):3068–81. doi: 10.1093/gbe/evz199 (PMC6824150; doi:10.1093/gbe/evz199)
Supplement: evz199_Supplementary_Data [file evz199_supplementary_data.zip › SMat1_Homologs_Database.xlsx]

## Sheet: Cnidaria
			SCLERACTINIA
Protein ID	Annotation		Madracis auretenra	E-value	Stylophora pistillata	E-value	Seriatopora histrix	E-value	Pocillopora damicornis	E-value	Orbicella faveolata	E-value	Montastrea cavernosa	E-value	Platygira carnosus	E-value	Pseudodiploira strigosa	E-value	Cyphastrea serailia	E-value	Favia sp	E-value	Fungia scutaria	E-value	Acropora digitifera	E-value	Montipora digitata	E-value	Montipora aequituberculata	E-value	Alveopora japonica	E-value	Agaricia lamarcki	E-value	Astreopora sp	E-value	Galaxea acrhelia	E-value	Galaxea fascicularis	E-value	Porites australiensis	E-value	Porites lobata	E-value	Goniopora columna	E-value	Dendrophylia	E-value	Rhizotrochus typus
B3EWY9.1	Mucin-like		19599	0	Spis16818	0	comp33334_c0_seq1	0	5412	1.25e-58	comp45665_c0_seq14	0	21736	0	36833	0	6788	0	GETH01086025.1	0	49859	0	57574	1.7e-53	13117	0	TR30675|c0_g1_i1	0	c82087_g1_i1	0	GGJR01118910.1	0	GGLC02068895.1	0	34515	0	c57587_g4_i5	0	GFAZ01129779.1	0	1120	0	27348	0	c101291_g2_i2	0	comp49233_c0_seq1	0	comp45172_c0_seq1
B3EWZ3.1	Coadhesin		35480	3.35e-132	Spis5277	0	comp34274_c0_seq1	8.12e-112	568	1.34e-56	comp44113_c0_seq1	0	96538	0	1406	7.93e-92	31662	2.05e-126	GETH01082981.1	0	45553	0	57574	0	3607	0	TR3897|c0_g1_i1	0	c82087_g1_i1	0	GGJR01146922.1	0	GGLC02085981.1	0	20408	2.7e-106	c49206_g1_i1	0	GFAZ01126817.1	0	42737	0	23863	0	c102516_g1_i2	0	comp56292_c0_seq2	0	comp47349_c0_seq1
B3EWZ8.1	Ectin		16414	5.34e-32	Spis17966	0	comp11994_c0_seq1	2.51e-38	7366	3.38e-36	comp65224_c0_seq1	9.72e-30	48789	2.43e-39	30860	1.41e-34	18089	6.25e-39	GETH01083908.1	1.59e-30	44399	2.19e-45	58221	1.67e-33	5673	1.03e-134	TR39072|c0_g1_i2	6.95e-33	c62410_g2_i1	2.23e-33	GGJR01056105.1	2.39e-33	GGLC02085981.1	1.48e-71	25956	1.76e-97	c46904_g1_i1	4.47e-31	GFAZ01130651.1	1.93e-33	28853	8.4e-35	2320	5.58e-36	c102060_g2_i2	1.69e-67	comp38660_c0_seq1	6.72e-100	comp12601_c0_seq1
B3EX02.1	MAM and fibronectin-containing protein		2428	8.43e-31	Spis7038	3.9e-95	comp47362_c0_seq7	2.07e-97	11565	9.16e-15	comp33854_c0_seq1	4.82e-93	104073	1.51e-.102	37106	4.16e-21	30010	2.4e-27	GETH01086032.1	5.3e-72	56552	5.6e-73	36470	1.1e-102	15958	9.34e-118	TR6015|c1_g3_i1	4.68e-31	c86610_g3_i1	1.67e-166	GGJR01183473.1	3.90e-62	GGLC02051329.1	4.65e-29	33330	1.98e-23	c53813_g3_i1	3.82e-17	GFAZ01132532.1	1.1e-87	10321	1.12e-79	928	1.31e-39	c108719_g1_i2	3.71e-63	comp43148_c0_seq2	1.11e-66	comp36237_c0_seq14
G8HTB6.1	ZP domain-containing protein		18735	1.77e-155	Spis20234	2.5e-155	comp2536_c0_seq2	1.58e-152	11450	2.16e-150	comp46156_c0_seq1	3.5e-154	29722	2.97e-163	14036	4.56e-119	11882	4.17e-162	GETH01081113.1	4.88e-150	49401	2.19e-163	817	4.28e-168	7323	0	TR53290|c0_g2_i1	0	c86202_g2_i3	0	GGJR01013600.1	0	GGLC02054823.1	3e-168	31499	5.68e-99	c53456_g1_i1	1.08e-166	GFAZ01126448.1	1.62e-173	20026	1.5e-160	20189	8.97e-165	c100503_g3_i3	9.55e.162	comp41481_c0_seq1	2.87e-143	comp47235_c1_seq3
B3EX01.1	CUB domain-containing protein		43380	1.08e-12	Spis1631	1.28e-18	No hit		No hit		No hit		No hit		No hit		No hit		GETH01079085.1	1.42e-11	62143	8.79e-14	No hit		6605	0	TR54790|c6_g3_i1	1.06e-44	c68757_g1_i1	1.,08e-36	GGJR01130553.1	9.47e-54	GGLC02099470.1	3.18e-68	5437	1.24e-17	No hit		GFAZ01111283.1	2.23e-24	13590	7.11e-24	No hit		c248085_g1_i1	2.92e-10	comp47943_c0_seq1	1.77e-23	comp55503_c0_seq1
B8UU59.1	Polycystic kidney disease 1 – related protein		18228	1.78e-117	Spis4776	0	comp1209_c32_seq165	3.48e-68	4355	1.19e-10	comp38024_c0_seq1	1.91e-162	69180	0	8751	0	15744	3.07e-46	GETH01054160.1	0	44460	1.22e-110	66955	0	14402	0	TR3727|c3_g1_i1	0	c86090_g1_i8	0	GGJR01142129.1	0	GGLC02041672.1	0	420	0	c55014_g2_i1	1.09e-62	GFAZ01132654.1	0	9552	0	10981	1.88e-145	c105317_g1_i4	3.07e-179	comp54550_c1_seq1	0	omp45709_c0_seq4
B8UU78.1	EGF and laminin G domain-containing protein		23221	4.56e-152	Spis1889	0	comp1283_c0_seq1	0	8329	2.03e-24	comp46709_c0_seq3	0	42160	0	44111	0	29698	0	GETH01085162.1	0	54089	0	37374	0	12873	0	TR15063|c18_g1_i1	0	c82994_g3_i1	0	GGJR01030196.1	0	GGLC02014174.1	0	33301	0	c55845_g7_i1	3.4e-130	GFAZ01133039.1	0	44578	0	495	0	c100395_g1_i1	0	comp51950_c0_seq1	0	comp47161_c0_seq1
B8V7Q1.1	Protocadherin-like		42983	0	Spis8899	0	comp2790_c0_seq1	0	1580	4.89e-126	comp46574_c0_seq1	0	91814	0	27335	0	8768	0	GETH01085897.1	0	54662	0	13033	0	9352	0	TR36409|c0_g2_i1	0	c86351_g2_i1	0	GGJR01174359.1	0	GGLC02041964.1	0	29270	0	c57555_g1_i4	0	GFAZ01134159.1	0	3363	0	24004	0	c109331_g4_i3	0	comp57088_c0_seq2	0	comp47007_c1_seq1
B8V7R6.1	Collagen alpha chain		57434	3.67e-132	Spis2751	0	comp288_c0_seq1	0	2767	0	comp44513_c0_seq1	0	55606	0	43976	0	10689	6.96e-165	GETH01083415.1	0	46524	0	1054	0	15509	0	TR36030|c4_g1_i1	0	c83455_g1_i1	0	GGJR01153769.1	0	GGLC02050808.1	0	31888	3.32e-117	c57468_g1_i4	5.81e-133	GFAZ01129678.1	0	10463	0	20166	0	c105917_g1_i11	0	comp44097_c0_seq1	0	comp47007_c1_seq1
B8VIW9.1	Fibronectin type III domain-containing protein		52213	4.16e-167	Spis23377	0	comp855_c16_seq7	0	21626	2.61e-33	comp46046_c0_seq1	0	28480	0	14722	0	15656	0	GETH01085725.1	0	41209	0	8251	0	2557	0	TR31082|c3_g2_i1	0	c85424_g1_i3	0	GGJR01160921.1	0	GGLC02093245.1	0	30675	0	c57786_g2_i1	0	GFAZ01133801.1	0	9401	0	5137	0	c106438_g4_i7	0	comp56481_c0_seq5	0	comp47085_c0_seq1
B3EWZ5.1	MAM and LDL-receptor class A domain-containing protein 1		23132	0	Spis12423	0	comp899_c0_seq6	0	21811	6.86e-40	comp43945_c0_seq1	0	98381	0	13807	0	15207	0	GETH01085956.1	0	55594	0	36810	0	1163	0	TR23408|c8_g2_i1	0	c83545_g1_i1	0	GGJR01109875.1	0	GGLC02051045.1:	0	30126	0	c106300_g1_i1	2.54e-124	GFAZ01134629.1	0	9022	0	7300	0	c107607_g1_i5	0	comp56769_c0_seq1	0	comp47919_c0_seq1
B3EWZ6.1	MAM and LDL-receptor class A domain-containing protein 2		23132	0	Spis12423	0	comp899_c0_seq6	0	21811	2.04e-39	comp46444_c0_seq1	0	98370	0	13807	0	15207	0	GETH01085956.1	0	55594	0	36810	0	12735	0	TR23408|c8_g2_i1	0	c83545_g1_i1	0	GGJR01109875.1	0	GGLC02053460.1	0	30126	0	c106300_g1_i1	1.27e-103	GFAZ01134629.1	0	9022	0	7300	0	c107607_g1_i5	0	comp56769_c0_seq1	0	comp47919_c0_seq1
B3EWZ7.1	Threonine-rich protein		No hit		No hit		No hit		No hit		No hit		No hit		No hit		No hit		No hit		No hit		No hit		16566	2.45e-113	TR48143|c1_g1_i1	4.13e-44	c72599_g1_i3	3.41e-49	GGJR01130548.1	1.2e-47	No hit		5649	1.08e-12	c57214_g3_i2	3.9e-10	GFAZ01101544.1	7.92e-10	No hit		No hit		c248085_g1_i1	4e-14	comp47943_c0_seq1	5.89e-14	No hit
B3EWZ9.1	Hephaestin-like		34936	0	Spis7139.t1	0	comp898_c0_seq1	0	3791	5.35e-168	comp46544_c0_seq8	0	35815	0	14410	0	20696	0	GETH01085110.1	0	51639	0	75315	0	2433	0	TR18104|c3_g2_i1	0	c80144_g1_i3	0	GGJR01121779.1	0	GGLC02067306.1	0	29544	0	c50649_g1_i1	0	GFAZ01122529.1	0	29194	0	15088	0	c106547_g1_i2	0	comp56184_c0_seq1	0	comp20980_c0_seq2
B8V7P3.1	Putative carbonic anhydrase		38098	2.94e-18	Spis16816	1.36ee-28	comp26005_c0_seq2	2.87e-28	17420	2.54e-23	comp35352_c0_seq1	2.13e-14	89549	6.07e-25	33111	1.75e-14	8076	2.62e-16	GETH01081799.1	7.39e-15	46126	5.27e-16	62966	1.23e-12	15787	1.76e-14	TR25228|c9_g1_i1	1.17e-61	c81622_g2_i1	4.55e-63	GGJR01150588.1	1.11e-13	GGLC02037889.1	8.41e-17	9601	1.5e-29	c46580_g1_i1	4.34e-23	GFAZ01087004.1	9.96e-32	31008	2.04e-13	1029	4.81e-16	c77534_g1_i1	3.6e-16	comp48625_c0_seq1	2.17e-27	comp23313_c0_seq1
B8V7S0.1	CUB and peptidase domain-containing protein 1		34558	5.92e-84	Spis7041	1.07e-96	comp40846_c0_seq1	2.48e-73	9636	1.24e-81	comp45437_c1_seq4	1.52e-80	6953	1e-95	37105	1.24e-86	10165	1.16e-76	GETH01086032.1	5.68e-75	56552	2.04e-74	36599	5.36e-90	16525	0	TR30682|c0_g1_i1	3.74e-71	c76935_g2_i1	2.19e-72	GGJR01183483.1	2.63e-94	GGLC02049258.1	1.87e-76	31076	1.19e-80	c59815_g4_i3	2.13e-82	GFAZ01132532.1	8.46e-128	5028	2.38e-96	21158	1.78e-69	c107916_g1_i1	2.32e-104	comp43148_c0_seq2	1.08e-99	comp20798_c0_seq1
B8VIV4.1	CUB and peptidase domain-containing protein 2		34558	2.64e-66	Spis7041	7.44e-61	comp40846_c0_seq1	1.38e-42	9636	7.23e-46	comp45437_c1_seq10	7.45e-55	6952	1.14e-67	37105	3.34e-58	10165	1.73e-48	GETH01086032.1	1.01e-51	56555	2.89e-55	36470	1.74e-58	16266	2.56e-122	TR6600|c1_g1_i1	7.09e-48	c61468_g1_i1	1.82e-52	GGJR01183483.1	8.63e-63	GGLC02049258.1	1.34e-48	31076	1.91e-47	c59815_g2_i1	8.11e-59	GFAZ01132532.1	1.61e-67	5028	1.97e-65	971	2.71e-55	c107916_g1_i2	2.44e-69	comp43148_c0_seq2	8.85e-66	comp20798_c0_seq1
B7W114.1	Cephalotoxin-like protein		No hit		Spis4808	0	No hit		6028	1.04e-18			No hit		No hit				No hit		No hit		No hit		10769	4.07e-55	No hit		No hit		No hit		No hit		No hit		No hit		GFAZ01292742.1	2.08e-64	No hit		No hit		No hit		No hit		No hit
B3EWY6.1	Skeletal aspartic acid-rich protein 1		59026	5.4e-88	Spis4534	5.68e-90	comp29301_c0_seq1	7.28e-11	6028	3.02e-23	comp41390_c0_seq1	2.48e-54	2049	4.62e-83	43891	8.03e-71	1689	4.63e-92	GETH01082844.1	2.18e-90	24967	1.64e-48	7257	8.99e-25	2051		TR2720|c7_g1_i1	6.05e-107	c72657_g1_i2	3.02e-78	GGJR01140701.1	4.84e-113	GGLC02087710.1	1.49e-115	1669	9.4e-128	c50471_g2_i2	6.04e-82	GFAZ01125970.1	1.08e-107	31214	1.08e-111	16157	1.09e-78	c94057_g1_i1	4.55e-108	comp44663_c0_seq1	1.29e-120	comp32531_c0_seq2
B3EWY8.1	Skeletal aspartic acid-rich protein 2		59026	1.97e-88	Spis3547	3.73e-94	comp93189_c0_seq1	9.82e-22	6028	4.03e-35	comp41390_c0_seq1	8.71e-54	2049	1.4e-83	43891	6.78e-63	1689	5.12e-85	GETH01082844.1	7.56e-84	34447	1.26e-44	7257	2.8e-19	13903	1.52e-133	TR4386|c14_g1_i1	2.41e-105	c72657_g1_i2	9.39e-52	GGJR01007932.1	4e-147	GGLC02000012.1	6.22e-117	31526	4.49e-63	c50471_g2_i4	3.55e-116	GFAZ01125970.1	3.91e-100	31214	3.19e-96	16157	3.73e-94	c94057_g1_i1	2.25e-91	comp44663_c0_seq1	4.29e-100	comp32531_c0_seq2
B3EWY7.1	Acidic skeletal organic matrix protein		59026	8.64e-54	Spis4292	6.31e-61	comp93189_c0_seq1	2.87e-14	No hit		:comp41390_c0_seq1	2.06e-70	91901	1.05e-54	37674	6.76e-51	16349	3.67e-82	GETH01083444.1	3.72e-75	24967	1.08e-26	7257	4.28e-16	16908	0	TR48053|c7_g1_i2	8.01e-104	c47591_g1_i2	2.23e-91	GGJR01107815.1	2.4e-140	GGLC02012997.1	5.55e-115	31526	6e-128	c50471_g2_i4	1.56e-47	GFAZ01124912.1	3.15e-110	31214	1.88e-49	15419	1.45e-88	c94057_g1_i1	1.4e-98	comp17676_c0_seq1	7.07e-72	comp32531_c0_seq2
B3EWZ0.1	Secreted acidic protein 1A		No hit		No hit		59026		No hit		No hit		No hit		No hit		No hit		No hit		0		No hit		11106	1.79e-88	No hit		No hit		GGJR01230983.1	5.93e-18	No hit		No hit		No hit		No hit		No hit		No hit		No hit		No hit		No hit
B3EWZ1.1	Secreted acidic protein 1B		No hit		No hit		No hit		No hit		No hit		No hit		No hit		No hit		No hit		No hit		No hit		10310	8.46e-51	TR8319|c4_g1_i1	4.06e-31	c31009_g1_i1	1.38e-29	GGJR01143399.1	1.14e-36	GGLC02067309.1	3.24e-18	29857	3.19e-16	c57430_g15_i1	2.19e-18	GFAZ01101742.1	7.46e-16	No hit		No hit		No hit		comp40415_c0_seq2	1.9e-18	No hit
B3EWZ4.1	Secreted acidic protein 2		No hit		No hit		No hit		No hit		No hit		No hit		No hit		No hit		No hit		No hit		No hit		4078	0	No hit		c69657_g1_i1	4.17e-16	GGJR01004813.1	1,98e-14	No hit		No hit		No hit		No hit		No hit		No hit		No hit		No hit		No hit
B7W112.1	Aspartic and glutamic acid-rich protein		No hit		No hit		No hit		No hit		No hit		No hit		No hit		No hit		No hit		No hit		No hit		4884	8.75e-51	TR43982|c2_g1_i1	4.16e-42	c70473_g1_i1	2.08e-40	GGJR01076176.1	1.79e-46	No hit		No hit		c40883_g1_i1	7.34e-11	No hit		No hit		No hit		No hit		No hit		No hit
B3EX00.1	Uncharacterized skeletal organic matrix protein 1		No hit		No hit		No hit		No hit		comp55021_c0_seq1	7.1e-21	51070	2.68e-16	No hit		No hit		No hit		No hit		No hit		1004	0	TR54804|c15_g1_i1	1.17e-39	c80589_g1_i2	4.5e-95	GGJR01243000.1	7.67e-117	GGLC02088967.1	7.27e-12	2830	4.35e-17	c87677_g1_i1	1.44e-31	GFAZ01129093.1	2.21e-45	52218	2.2e-29	11177	1.74e-13	c94057_g1_i1	2.07e-19	comp56522_c0_seq9	2.16e-18	No hit
B7WFQ1.1	Uncharacterized skeletal organic matrix protein 2		59663	2.15e-115	Spis21698	5.15e.59	No hit		12530	1.5e-38	comp71966_c0_seq1	1.48e-36	106727	3.02e-94	69529	2.42e-67	23830	5.13e-75	GETH01085905.1	1.32e-69	7971	8.02e-20	47587	7.02e-42	1783	0	TR56136|c9_g4_i1	9.34e-141	c67851_g1_i1	0	GGJR01052926.1		GGLC02087877.1	2.36e-152	32638	1.39e-82	c55007_g1_i2	1.08e-169	GFAZ01113635.1	8.79e-169	14323	2.09e-73	3477	3.21e-69	c105146_g2_i3	1.66e-160	comp49517_c0_seq2	1.33e-111	comp44625_c0_seq2
B8RJM0.1	Uncharacterized skeletal organic matrix protein 3		38764	3.27e-50	Spis21282	2.96e-15	comp304184_c0_seq1	4.72e-14	No hit		comp40654_c0_seq1	4.94e-41	106618	2.36e-43	53280	1.64e-20	20095	1.94e-13	GETH01071682.1	3.35e-16	13595	7.81e-36	No hit		14392	3.78e-75	TR47592|c3_g1_i1	5.26e-139	c77097_g1_i1	6.65e-140	GGJR01133886.1	6.38e-117	GGLC02001417.1	4.29e-112	19195	6.53e-97	c53708_g1_i3	1.35e-112	GFAZ01124381.1	3.83e-104	31214	1.38e-16	10429	1.25e-73	c103628_g1_i4	1.06e-77	comp56813_c1_seq1	3.16e-100	comp37544_c0_seq1
B8UU74.1	Uncharacterized skeletal organic matrix protein 4		1106	1.06e-20	Spis3547	1.89e-15	No hit		No hit		comp44706_c0_seq1	1.14e-27	2049	1.46e-16	55164	2.75e-17	1689	1.02e-17	GETH01082844.1	2.21e-15	48332	4.56e-26	No hit		13904	4.58e-34	TR4386|c14_g1_i1	4.08e-25	c81124_g2_i1	3.38e-33	GGJR01114790.1	8.33e-26	GGLC02000012.1	3.96e-17	1669	3.87e-17	c43857_g1_i2	1.77e-32	GFAZ01098948.1	6.3e-23	29457	3.31e-51	16183	2.82e-18	c95829_g2_i2	2.38e-18	comp44663_c0_seq1	1.99e-18	comp32531_c0_seq2
B3EWZ2.1	Uncharacterized skeletal organic matrix protein 8		6879	8.88e-22	Spis13927	8.98e-20	comp27744_c0_seq1	1.3e-19	No hit		No hit		No hit		1366	5.46e-20	25372	6.8e-50	GETH01080821.1	8.33e-22	49437	3.57e-16	28729	7.05e-46	16041	2.3e-136	No hit		No hit		GGJR01226721.1	8.51e-60	No hit		10294	6.25e-23	c122906_g1_i1	6.81e-23	GFAZ01069601.1	6.06e-56	26940	7.63e-34	392	4.62e-34	c279103_g1_i1	1.92e-18	No hit		comp55534_c0_seq1
B8VIU6.1	Uncharacterized skeletal organic matrix protein 5		34785	1.63e-90	Spis21632	1.46e-74	comp15752_c0_seq2	1.44e-77	23505	3.29e-69	comp41462_c0_seq1	1.64e-61	60322	8.15e-65	40357	6.04e-61	26608	2.53e-62	GETH01086827.1	7.93e-62	44878	1.18e-60	63194	1.36e-63	15560	2.13e-136	TR57391|c0_g1_i1	3.13e-94	c47559_g1_i1	1.84e-95	GGJR01063761.1	2.23e-93	GGLC02093528.1	2.39e-90	34383	1.27e-84	c54717_g3_i1	1.18e-93	GFAZ01117344.1	9.84e-90	52094	3.05e-87	25917	1.93e-72	c108576_g3_i1	9.37e-67	comp50086_c0_seq6	3.98e-82	comp35261_c0_seq1
B8VIX3.1	Uncharacterized skeletal organic matrix protein 6		No hit		No hit		No hit		No hit		No hit		No hit		No hit		No hit		No hit		No hit		No hit		11426	0	TR27994|c0_g1_i1	1.85e-22	c83938_g1_i1	4.58e-19	GGJR01119693.1	1.77e-28	GGLC02024853.1	1.8e-12	No hit		No hit		GFAZ01105242.1	2.23e-11	No hit		No hit		No hit		No hit		No hit
B8WI85.1	Uncharacterized skeletal organic matrix protein 7		10071	0	Spis1831	2.44e-168	comp1767_c0_seq1	1.54e-162	No hit		No hit		118652	0	28204	1.86e-78	17712	7.5e-95	GETH01077851.1	4.13e-170	6801	1.83e-21	45337	8.27e-176	7829	0	TR36473|c8_g1_i2	0	c84010_g1_i3	0	GGJR01143953.1	0	GGLC02071366.1	0	17801	1.43e-86	c60025_g1_i2	8.35e-147	GFAZ01133268.1	1.25e-171	37498	4.75e-41	2866	7.9e-44	c106704_g4_i3	7.17e-109	comp52103_c0_seq2	0	comp43615_c0_seq1
D9IQ16.1	Galaxin		40291	6.03e-56	Spis4795	1.08e-54	No hit		16600	5.52e-31	comp42648_c0_seq1	2.49e-47	17374	1.83e-45	13980	1.91e-47	25133	2.98e-39	GETH01070715.1	1.35e-13	47802	1.01e-20	66662	1.02e-42	2751	0	TR3848|c6_g1_i1	1.74e-123	c84015_g2_i2	7.75e-164	GGJR01063697.1	1.41e-141	GGLC02054491.1	1.46e-120	23806	3.02e-111	c60069_g4_i8	2.2e-133	GFAZ01103761.1	4.18e-134	5328	3.21e-107	9789	1.55e-107	c92655_g1_i2	9.69e-113	comp28874_c0_seq1	3.35e-38	comp33766_c0_seq1
B8UU51.1	Galaxin-2		40291	1.42e-39	Spis11963	1e-44	No hit		8219	8.42e-23	comp42648_c0_seq1	1.79e-34	17374	8.31e-36	13980	6.04e-34	25133	1.17e-30	GETH01083984.1	1.93e-14	47802	4.76e-23	66662	4.14e-30	16115	0	TR3848|c6_g1_i1	1.75e-36	c55981_g1_i1	2.92e-107	GGJR01063697.1	1.4e-137	GGLC02099942.1	3.59e-42	23806	3.66e.53	c60069_g4_i8	2.99e-43	GFAZ01088995.1	2.83e-55	5328	4.04e-51	9789	1.91e-51	c92655_g1_i2	2.16e-50	comp31001_c0_seq2	2.75e-27	comp33766_c0_seq1
P2 / Spis4534	CARP 4		59026	1.16e-128	Spis4534	0	comp93189_c0_seq1	2.66e-29	6028	3.94e-25	comp41390_c0_seq1	4.35e-61	2049	2.23e-105	43891	5.88e-84	1689/7427	1.37E-112/1.50e-62	GETH01082844.1	2.22e-112	34447	4.34e-52	7257	9.3e-24	2051	4.59e-88	TR4386|c14_g1_i1	6.27e-88	c72657_g1_i2	1.25e-53	GGJR01140701.1	2.04e-94	GGLC02087710.1	2.92e-107	1669	1.97e-118	c50471_g2_i2	2.12e-86	GFAZ01125970.1	4e-89	31214	1.32e-88	16157	3.34e-79	c94057_g1_i1	6.32e-104	comp44663_c0_seq1	4.82e-114	comp32531_c0_seq2
P15 / Spis3547	CARP5		59026	4.15e-97	Spis3547	0	comp93189_c0_seq1	9.27e.24	6028	6.13e-28	comp41390_c0_seq1	2.76e-55	91901	3.63e-72	43891	1.04e-73	23580	5.41e-63	GETH01082844.1	2.24e-99	24967	7.98e-33	7257	1.07e-26	2051	2.54e-69	TR4386|c14_g1_i1	1.65e-101	c72657_g1_i2	8.05e-53	GGJR01007932.1	7.07e-105	GGLC02000012.1	3.55e-107	1669	2.07e-103	c50471_g2_i4	1.5e-102	GFAZ01125970.1	1.06e-98	31214	5.1e-94	16157	1.23e-84	c94057_g1_i1	3.33e-91	comp44663_c0_seq1	1.01e-104	comp32531_c0_seq2
P27 / Spis4292	Alpha Integrin-like		33851	3.96e-71	Spis4292	0	comp93189_c0_seq1	1.52e-21	13941	8.71e-73	comp41390_c0_seq1	2.7e-91	2049	9.13e-101	37674	1.35e-61	16349	4.46e-114	GETH01082844.1	3.34e-108	34447	1.62e-57	7257	8.93e-23	16908	3.91e-64	TR48053|c7_g1_i2	7.26e-55	c47591_g1_i2	6.38e-44	GGJR01107815.1	7.24e-75	GGLC02012997.1	1.12e-100	31526	3.21e-102	c50471_g2_i4	2.01e-53	GFAZ01124912.1	1.1e-99	46007	1.82e-54	15419	4.86e-80	c101939_g1_i3	7.87e-77	comp46757_c0_seq1	6e-59	comp32531_c0_seq2
Stylophora_pistillata_16373	SAARP-like		57114	6.21e-53			comp93189_c0_seq1	1.12e-122	17432	1.06e-14	comp41390_c0_seq1	1.45e-31	7160	1.51e-57	42253	1.86e-60	7427	4.01e-60	GETH01060458.1	6.45e-108	24967	9.41e-34	7257	1.25e-36	2051	6.4e-31	TR4386|c14_g1_i1	3.37e-76	c72657_g1_i2	3.85e-28	GGJR01007932.1	7.07e-105	GGLC02012997.1	2.13e-32	29657	1.27e-50	c58019_g10_i4	7.02e-39	GFAZ01110178.1	9.91e-42	46007	1.73e-51	21745	1.51e-42	c107710_g1_i4	1.15e-48	comp46757_c0_seq1	2.5e-51	comp40793_c0_seq1
Stylophora_pistillata_17235	SAARP-like		8131	1.4e-35			comp29301_c0_seq1	2.91e-126	17400	6.72e-136	No hit		87640	4.25e-59	34468	4.01e-51	30527	7.71e-63	GETH01033993.1	7.58e-37	53500	3.67e-45	7257	1.55e-67	11546	8.81e-15	TR23487|c9_g1_i1	9.75e-27	c83003_g1_i1	2.63e-26	GGJR01135281.1	1.65e-27	GGLC02105777.1	1.49e-22	21300	3.17e-21	c55513_g2_i1	2.42e-24	GFAZ01110178.1	1.2e-25	3369	1.8e-29	21745	2.74e-30	c107710_g1_i4	5.95e-23	comp41833_c0_seq2	1.2e-23	comp40793_c0_seq1
ANJ59756.1	CruCA1		8128	1.89e-34	Spis16865	5.38e-38	comp330_c0_seq1	9.5e-33	3126	1.51e-36	comp7539_c0_seq1	1.85e-48	1262	1.91e-38	11195	9.08e-44	9115	3.31e-37	GETH01053120.1	2.66e-40	46126	1.06e-44	41551	3.44e-37	15787	5.11e-46	TR42028|c2_g1_i1	3.02e-46	c82984_g8_i2	6.71e-45	GGJR01150588.1	8.94e-43	GGLC02104596.1	2.26e-38	1040	3.21e-35	c59329_g2_i1	4.87e-39	GFAZ01131050.1	6.44e-38	13576	3.2e-45	15948	3.6e-35	c103905_g1_i1	8.23e-49	comp50237_c0_seq1	1.36e-42	comp34834_c0_seq2
ANJ59757.1	CruCA2		14924	2.64e-35	Spis16817	2.04e-36	comp2688_c0_seq3	6.2e-36	17420	7.94e-37	comp35352_c0_seq1	3.26e-30	5903	9.61e-30	33111	3.01e-27	1828	6.75e-35	GETH01053120.1	3.29e-17	46126	3.06e-14	41551	8.11e-11	15787	2.12e-17	TR52566|c1_g1_i1	8.71e-29	c164463_g1_i1	1.56e-27	GGJR01064326.1	1.92e-27	GGLC02070271.1	2.77e-27	24369	4.43e-18	c48416_g3_i1	3.32e-23	GFAZ01096713.1	5.97e-39	43061	3.76e-19	1872	8.78e-33	c108243_g2_i1	5.02e-38	comp53237_c0_seq2	1.26e-28	comp7621_c0_seq1
ANJ59758.1	CruCA3		52841	2.8e-94	Spis12076	9.43e-67	comp330_c0_seq1	1.41e-68	3126	2.47e-76	comp24516_c0_seq1	2.79e-81	24886	3.25e-78	33111	2.52e-81	9010	2.27e-74	GETH01081799.1	1.42e-75	48300	5.99e-57	47794	1.28e-47	15323	1.32e-83	TR31151|c8_g1_i4	2.52e-78	c85690_g3_i8	2.61e-66	GGJR01158911.1	1e-84	GGLC02017474.1	2.61e-77	1040	3.29e-63	c43161_g1_i3	2.24e-51	GFAZ01111361.1	7.76e-84	31008	3.94e-63	20368	1.22e-57	c108243_g2_i1	2.44e-82	comp52148_c0_seq2	6.45e-82	comp39673_c0_seq1
ANJ59759.1	CruCA4		50986	9.71e-57	Spis22426	5.37e-58	comp108_c0_seq6	2.23e-58	621	1e-55	comp45775_c0_seq1	2.96e-55	62323	1.52e-53	13758	5.57e-51	9115	5.49e-43	GETH01085205.1	4.16e-60	56067	3.83e-51	41551	1.03e-52	14530	9.57e-57	TR60409|c1_g2_i7	1.53e-59	c83278_g2_i11	8.45e-58	GGJR01150059.1	1.07e-59	GGLC02024717.1	6.12e-62	33196	1.84e-57	c57363_g1_i1	1.4e-60	GFAZ01123784.1	6.71e-63	6487	1.19e-65	15948	7.94e-59	c104220_g2_i1	1.22e-57	comp54577_c1_seq9	6.23e-60	comp42949_c0_seq3
ANJ59760.1	CruCA5		8128	6.32e-68	Spis22426	3.36e-61	comp108_c0_seq6	2.13e-61	621	1.95e-64	comp41732_c0_seq1	2.55e-63	1262	2.09e-68	44477	2.89e-60	9115	9-10e-68	GETH01085205.1	1.46e-52	56067	1.54e-56	41551	4.19e-63	14530	2.34e-63	TR51001|c4_g1_i1	3.16e-69	c84483_g1_i6	1.96e-68	GGJR01136914.1	6.86e-68	GGLC02024717.1	1.26e-71	30746	3.17e-59	c57363_g1_i1	5.31e-38	GFAZ01123784.1	2.3e-70	9041	3.27e-69	15948	1.33e-64	c101869_g1_i2	2.32e-66	comp54577_c1_seq9	1.12e-73	comp42949_c0_seq3
ANJ59761.1	CruCA6		50986	1.15e-65	Spis22424	6.76e-62	comp108_c0_seq6	3.44e-60	621	4.47e-60	comp45775_c0_seq1	5.38e-63	62323	2.92e-61	44477	2.66e-60	9115	1.38e-59	GETH01085205.1	4.33e-66	56067	6.49e-56	41551	6.55e-55	14530	1.72e-69	TR31148|c1_g1_i7	2.81e-65	c85889_g1_i3	6.28e-65	GGJR01136914.1	3.92e-66	GGLC02024717.1	3.35e-68	33196	3.75e-56	c59329_g2_i1	1.79e-65	GFAZ01009251.1	6.75e-41	9041	1.33e-62	19255	4.42e-61	c106121_g1_i2	4.84e-60	comp54577_c1_seq9	7.69e-68	comp42949_c0_seq3
C1KIY9.1	SCRiP-1		No hit		Spis23928	6.22e-09	No hit		No hit		No hit		105792	1.85e-11	No hit		No hit		No hit		No hit		No hit		No hit		No hit		No hit		No hit		No hit		No hit		No hit		No hit		No hit		No hit		No hit		No hit		No hit
C1KIY10.1	SCRiP-2		No hit		No hit		comp25570_c0_seq1	6.48e-15	21355	8-38e-13	No hit		No hit		14114	1.69e-13	30539	1.46e-24	No hit		No hit		43261	2.08e-16	No hit		No hit		c54842_g1_i3	9.28e-15	GGJR01065388.1	5.67e-13	No hit		No hit		c58616_g1_i14	5.1e-12	No hit		No hit		No hit		No hit		No hit		No hit
ACO24832.1	SCRiP-3a		No hit		No hit		comp25570_c0_seq1	6.36e-12	21355	2.07e-29	No hit		105792	2.03e-29	14114	1.06e-31	5819	4.47e-33	GETH01082367.1	7.99e-11	No hit		43261	3.51e-25	No hit		TR23089|c7_g1_i1	5.14e-13	c54842_g1_i3	1.43e-12	GGJR01169115.1	7.98e-13	GGLC02074727.1	3.54e-17	3304	4.3e-15	No hit		GFAZ01106936.1	1.42e-13	31214	6.61e-18	16157	6.43e-17	c102760_g1_i3	6.7e-13	comp41834_c0_seq3	4.09e-18	comp40463_c0_seq1
C1KIZ3.1	SCRiP-4		No hit		No hit		No hit		No hit		No hit		30960	3.4e-20	No hit		No hit		No hit		No hit		No hit		No hit		No hit		No hit		No hit		No hit		No hit		No hit		No hit		No hit		No hit		No hit		No hit		No hit
C1KIZ4.1	SCRiP-5		No hit		No hit		comp25570_c0_seq1	1.33e-11	21355	2.62e-13	No hit		105792	1.29e-13	14114	3.84e-16	30539	3e-22	No hit		No hit		43261	3.74e-15	No hit		No hit		No hit		GGJR01065388.1	1.68e-09	No hit		3304	4.54e-09	c58616_g1_i14	5.35e-10	No hit		No hit		No hit		No hit		No hit		No hit
C1KIZ5.1	SCRiP-6		No hit		No hit		No hit		No hit		No hit		30960	3.61e-16	No hit		No hit		No hit		No hit		No hit		No hit		No hit		c54842_g1_i3	1.06e-10	No hit		No hit		No hit		No hit		No hit		No hit		No hit		No hit		No hit		No hit
B2ZG38.1	SCRiP-8		No hit		Spis6411	9.53e-11	No hit		No hit		No hit		No hit		No hit		22391	4.98e-10	No hit		No hit		No hit		No hit		No hit		No hit		No hit		No hit		No hit		No hit		No hit		No hit		No hit		No hit		No hit		No hit
C0H693.1	SCRiP-1a		No hit		No hit		No hit		No hit		No hit		No hit		No hit		No hit		No hit		No hit		No hit		No hit		No hit		No hit		No hit		No hit		No hit		c55099_g6_i2	2.21e-38	No hit		No hit		No hit		c102760_g1_i3	3.1e-38	No hit		No hit
C0H694.1	SCRiP-1b		No hit		No hit		No hit		No hit		No hit		No hit		No hit		No hit		No hit		No hit		No hit		No hit		No hit		No hit		No hit		No hit		No hit		c55099_g6_i2	3.4e-38	No hit		No hit		No hit		c102760_g1_i3	4.68e-38	No hit		No hit
AFI47691.1	Scleritin		No hit		No hit		No hit		No hit		No hit		No hit		No hit		No hit		No hit		No hit		No hit		No hit		No hit		No hit		No hit		No hit		No hit		No hit		No hit		No hit		No hit		No hit		No hit		No hit
P84537.1	Carbonic anhydrase		No hit		No hit		No hit		No hit		No hit		No hit		No hit		No hit		No hit		No hit		No hit		No hit		No hit		No hit		No hit		No hit		No hit		No hit		No hit		No hit		No hit		No hit		No hit		No hit
[truncated: 83 more columns]

## Sheet: Porifera
			HOMOSCLEROMORPHA								CALCAREA												HETEROSCLEROMORPHA (DEMOSPONGIAE)
Protein ID	Annotation		Corticium candelabrum	E-value	Oscarella pearsei	E-value	Oscarella carmela	E-value	Plakina jani	E-value	Grantia compressa	E-value	Clathrina coriacea	E-value	Sycon coactum	E-value	Sycon ciliatum	E-value	Leuconia nivea	E-value	Leucosolenia complicata	E-value	Spongilla lacustris	E-value	Dysidea avara	E-value	Tethya wilhelma	E-value	Pseudospongorites suberitoides	E-value	Asbestopluma hypogea	E-value	Scopalina sp	E-value	Haliclona tubifera	E-value	Haliclona amboinensis	E-value	Ephydatia fluviatilis	E-value	Ephydatia muelleri	E-value	Latruncula apicalis	E-value	Cliona varians	E-value	Amphimedon queenslandica	E-value	Crella elegans
B3EWY9.1	Mucin-like		360957	9.28e-156	37226	1.94e-150	1.29e-137	1.29e-137	51984	3.62e-138	8546	1.19e-140	10326	2.99e-56	82005	1.1e-133	7951	6.54e-115	No hit		11334	6.83e-122	82120	2.47e-139	No hit		80237	2.8e-133	No hit		No hit		46887	2.53e-119	4049	6.58e-127	3889	4.1e-117	10135	2.14e-122	42104	2.47e-118	32602	8.07e-121	50982	7.83e-119	51774	1.09e-113	32661
B3EWZ3.1	Coadhesin		155535	2.81e-101	31336	4.46e-30	15423	4.45e-24	6033	2.61e-97	12491	1.78e-74	12782	1.12e-24	83115	1.53e-82	22794	1.41e-92	11383	2.21e-86	36355	3.49e-89	80647	1.61e-48	24985	5.22e-24	206153	1.5e-53	19528	2.04e-48	No hit		No hit		5331	2.14e-51	3732	3.13e-51	8003	3.12e-41	40485	1.93e-42	52634	1.27e-46	1719	1.18e-42	17209	1.35e-49	2273
B3EWZ8.1	Ectin		271852	2.06e-25	20470	5.3e-20	29899	1.83e-15	6033	9.39e-23	52512	1.64e-28	12782	3e-17	84327	9e-17	43366	3.26e-24	11383	3.7e-18	69197	2.82e-25	86115	1.49e-21	25418	9.61e-21	104831	2.45e-22	23776	2.66e-29	568	3.96e-11	No hit		8144	4.97e-24	23679	8.26e-28	8003	1.76e-16	20848	9.87e-25	4435	7.24e-23	1719	1.46e-17	27849	1.72e-24	67407
B3EX02.1	MAM and fibronectin-containing protein		362259	4e-11	32313	4.69e-12	No hit		20898	4.25e-13	49606	1.3e-11	14051	8.5e-12	40427	4e-11	217157	4.96e-14	12783	2.94e-11	4007	1.61e-13	No hit		No hit		147427	3.61e-12	No hit		No hit		5171	9.42e-11	9265	4.93e-12	235568	6.86e-12	13839	7.91e-10	1746	5.88e-12	No hit		18393	2.67e-12	51218	6.07e-12	4.86e-13
G8HTB6.1	ZP domain-containing protein		No hit		No hit		No hit		No hit		No hit		891	1.83e-18	No hit		30856	1.1e-11	No hit		14016	7.86e-14	No hit		No hit		No hit		No hit		No hit		No hit		No hit		No hit		No hit		No hit		No hit		No hit		No hit		No hit
B3EX01.1	CUB domain-containing protein		No hit		No hit		No hit		No hit		No hit		No hit		No hit		No hit		No hit		No hit		No hit		No hit		No hit		No hit		No hit		No hit		No hit		No hit		No hit		No hit		No hit		No hit		No hit		No hit
B8UU59.1	Polycystic kidney disease 1 – related protein		319220	2.23e-27	38969	1.53e-48	23551	5.15e-13	47350	2.86e-19	No hit		No hit		8057	7.82e-11	171400	4.39e-11	No hit		72931	3.94e-15	No hit		No hit		204229	1.49e-10	No hit		No hit		No hit		No hit		No hit		No hit		No hit		No hit		No hit		No hit		No hit
B8UU78.1	EGF and laminin G domain-containing protein		No hit		No hit		No hit		21372	3.13e-14	No hit		No hit		No hit		No hit		No hit		38221		85428	4.46e-10	No hit		220937	2.25e-13	No hit		No hit		23506	6.67e-12	No hit		No hit		No hit		28180	2.34e-10	No hit		No hit		No hit		No hit
B8V7Q1.1	Protocadherin-like		131194	4.02e-135	40012	0	5231	1.67e-130	16986	0	7915	1.3e-90	No hit		4716	0	186353	0	1889	6.99e-112	46384	0	84197	7.72e-65	No hit		214286	0	No hit		No hit		31117	0	11193	0	12792	0	9013	7.55e-169	28180	0	69273	1.05e-170	59515	0	51165	0	36746
B8V7R6.1	Collagen alpha chain		608	2.94e-77	40072	1.42e-90	17207	3.15e-90	51890	1.96e-87	17981	2.15e-79	13042	2.21e-99	83001	2.49e-102	260982	7.7e-103	1369	8.17e-74	5448	9.07e-104	85498	8.11e-91	No hit		167748	4.31e-96	69	1.94e-53	No hit		11205	1.99e-105	6464	5.41e-110	2499	5.74e-93	14084	5.25e-93	31559	3.4e-95	60593	4.74e-73	95551	6.68e-92	21912	5.03e-86	146905
B8VIW9.1	Fibronectin type III domain-containing protein		156035	1.52e-30	38130	1.29e-59	17594	1.82e-13	51822	7.97e-29	18133	4.45e-26	No hit		29409	7.48e-25	84311	3.63e-40	No hit		40422	7.25e-27	87646	2.3e-18	No hit		138330	3.63e-32	No hit		No hit		25633	4.44e-21	10979	2-83e-25	12737	3.22e-21	16767	3.91e-25	90759	7e-26	62885	5.31e-19	98617	4.91e-25	27992	5.55e-20	126547
B3EWZ5.1	MAM and LDL-receptor class A domain-containing protein 1		315616	0	19001	0	16291	0	20864	0	15457	0	2527	1.22e-100	83910	0	43417	0	12783	4.76e-121	19830	0	No hit		No hit		No hit		No hit		No hit		No hit		No hit		No hit		No hit		No hit		No hit		No hit		No hit		No hit
B3EWZ6.1	MAM and LDL-receptor class A domain-containing protein 2		315617	0	19001	0	16291	0	20864	0	15457	0	2527	3.21e-143	83910	0	43417	0	16970	0	19830	0	No hit		No hit		No hit		No hit		No hit		No hit		No hit		No hit		No hit		No hit		No hit		No hit		No hit		No hit
B3EWZ7.1	Threonine-rich protein		No hit		No hit		No hit		No hit		No hit		No hit		No hit		No hit		No hit		No hit		No hit		No hit		No hit		No hit		No hit		No hit		No hit		No hit		No hit		No hit		No hit		No hit		No hit		No hit
B3EWZ9.1	Hephaestin-like		No hit		No hit		No hit		No hit		No hit		No hit		No hit		No hit		No hit		No hit		No hit		No hit		No hit		No hit		No hit		No hit		No hit		No hit		No hit		No hit		No hit		No hit		No hit		No hit
B8V7P3.1	Putative carbonic anhydrase		339996	2.29e-12	13729	5.27e.12	No hit		16460	3.19e-12	No hit		38328	2.34e-11	92034	1.75e-10	No hit		No hit		68118	8.95e-11	No hit		No hit		No hit		No hit		No hit		No hit		No hit		No hit		No hit		86683	5.76e-11	No hit		No hit		No hit		No hit
B8V7S0.1	CUB and peptidase domain-containing protein 1		319190	1.95e-34	31836	3.05e-31	5464	5.29e-22	48983	1.76e-31	12743	2.78e-21	44496	1.15e-37	28164	2.34e-24	No hit		No hit		16121	1.34e-42	91027	1.15e-35	No hit		19083	1.33e-30	No hit		No hit		57110	1.94e-43	14992	1.98e-43	242413	4.7e-33	16911	9.61e-31	No hit		No hit		74439	7.35e-40	No hit		No hit
B8VIV4.1	CUB and peptidase domain-containing protein 2		319191	3.53e-16	31836	4.72e-16	5475	8.73e-13	No hit		No hit		44496	3.23e-17	183903	3.46e-16	183903	3.46e-16	No hit		61398	7.34e-27	91027	6.71e-18	No hit		176461	2.17e-11	19303	5.03e-11	No hit		57110	5.12e-22	19064	5.88e-25	22249	1.36e-15	16911	2.74e-15	95884	1.26e-15	No hit		74439	1.32e-19	No hit		No hit
B7W114.1	Cephalotoxin-like protein		No hit		No hit		No hit		No hit		No hit		No hit		No hit		No hit		No hit		No hit		No hit		No hit		No hit		No hit		No hit		No hit		No hit		No hit		No hit		No hit		No hit		No hit		No hit		No hit
B3EWY6.1	Skeletal aspartic acid-rich protein 1		No hit		No hit		No hit		No hit		No hit		No hit		No hit		No hit		No hit		No hit		No hit		No hit		No hit		No hit		No hit		No hit		No hit		No hit		No hit		No hit		No hit		No hit		No hit		No hit
B3EWY8.1	Skeletal aspartic acid-rich protein 2		No hit		No hit		No hit		No hit		No hit		No hit		No hit		No hit		No hit		No hit		No hit		No hit		No hit		No hit		No hit		No hit		No hit		No hit		No hit		No hit		No hit		No hit		No hit		No hit
B3EWY7.1	Acidic skeletal organic matrix protein		No hit		No hit		No hit		No hit		No hit		No hit		No hit		No hit		No hit		No hit		No hit		No hit		No hit		No hit		No hit		No hit		No hit		No hit		No hit		No hit		No hit		No hit		No hit		No hit
B3EWZ0.1	Secreted acidic protein 1A		No hit		No hit		No hit		No hit		No hit		No hit		No hit		No hit		No hit		No hit		No hit		No hit		No hit		No hit		No hit		No hit		No hit		No hit		No hit		No hit		No hit		No hit		No hit		No hit
B3EWZ1.1	Secreted acidic protein 1B		No hit		No hit		No hit		No hit		No hit		No hit		No hit		No hit		No hit		No hit		No hit		No hit		No hit		No hit		No hit		No hit		No hit		No hit		No hit		No hit		No hit		No hit		No hit		No hit
B3EWZ4.1	Secreted acidic protein 2		No hit		No hit		No hit		No hit		No hit		No hit		No hit		No hit		No hit		No hit		No hit		No hit		No hit		No hit		No hit		No hit		No hit		No hit		No hit		No hit		No hit		No hit		No hit		No hit
B7W112.1	Aspartic and glutamic acid-rich protein		No hit		No hit		No hit		No hit		No hit		No hit		No hit		No hit		No hit		No hit		No hit		No hit		No hit		No hit		No hit		No hit		No hit		No hit		No hit		No hit		No hit		No hit		No hit		No hit
B3EX00.1	Uncharacterized skeletal organic matrix protein 1		No hit		No hit		No hit		No hit		No hit		No hit		No hit		No hit		No hit		No hit		No hit		No hit		No hit		No hit		No hit		No hit		No hit		No hit		No hit		No hit		No hit		No hit		No hit		No hit
B7WFQ1.1	Uncharacterized skeletal organic matrix protein 2		No hit		No hit		No hit		No hit		No hit		No hit		No hit		No hit		No hit		No hit		No hit		No hit		No hit		No hit		No hit		No hit		No hit		No hit		No hit		No hit		No hit		No hit		No hit		No hit
B8RJM0.1	Uncharacterized skeletal organic matrix protein 3		No hit		No hit		No hit		No hit		No hit		No hit		No hit		No hit		No hit		No hit		No hit		No hit		No hit		No hit		No hit		No hit		No hit		No hit		No hit		No hit		No hit		No hit		No hit		No hit
B8UU74.1	Uncharacterized skeletal organic matrix protein 4		No hit		No hit		No hit		No hit		No hit		No hit		No hit		No hit		No hit		No hit		No hit		No hit		No hit		No hit		No hit		No hit		No hit		No hit		No hit		No hit		No hit		No hit		No hit		No hit
B3EWZ2.1	Uncharacterized skeletal organic matrix protein 8		No hit		No hit		No hit		No hit		No hit		No hit		No hit		No hit		No hit		No hit		No hit		No hit		No hit		No hit		No hit		No hit		No hit		No hit		No hit		No hit		No hit		No hit		No hit		No hit
B8VIU6.1	Uncharacterized skeletal organic matrix protein 5		125955	1.03e-27	36461	4.3e-21	15658	2.18e-28	50026	5.99e-28	No hit		3633	1.7e-15	No hit		No hit		No hit		No hit		No hit		No hit		No hit		No hit		No hit		No hit		No hit		242822	1.35e-29	No hit		No hit		No hit		No hit		No hit		No hit
B8VIX3.1	Uncharacterized skeletal organic matrix protein 6		No hit		No hit		No hit		No hit		No hit		No hit		No hit		No hit		No hit		No hit		No hit		No hit		No hit		No hit		No hit		No hit		No hit		No hit		No hit		No hit		No hit		No hit		No hit		No hit
B8WI85.1	Uncharacterized skeletal organic matrix protein 7		No hit		No hit		No hit		No hit		No hit		No hit		No hit		No hit		No hit		No hit		No hit		No hit		No hit		No hit		No hit		No hit		No hit		No hit		No hit		No hit		No hit		No hit		No hit		No hit
D9IQ16.1	Galaxin		365383	1.7e-13	No hit		No hit		52008	1.33e-10	11764	1.3e-18	44698	4.81e-13	81894	6.47e-22	30734	9.33e-21	77920	7.56e-21	27676	2.29e-26	No hit		No hit		158894	9.83e-19	No hit		No hit		No hit		No hit		No hit		3892	1.5e-35	No hit		No hit		48722	1.58e-42	No hit		No hit
B8UU51.1	Galaxin-2		No hit		No hit		No hit		No hit		11764	7.3e-13	No hit		71250	2.4e-17	136072	2.05e-17	16289	1.8e-16	63590	2.33e-18	No hit		No hit		158894	1.08e-12	No hit		No hit		No hit		No hit		No hit		3973	3.2e-20	No hit		No hit		48722	1.63e-32	No hit		No hit
P2 / Spis4534	CARP 4		No hit		No hit		No hit		No hit		No hit		No hit		No hit		No hit		No hit		No hit		No hit		No hit		No hit		No hit		No hit		No hit		No hit		No hit		No hit		No hit		No hit		No hit		No hit		No hit
P15 / Spis3547	CARP5		No hit		No hit		No hit		No hit		No hit		No hit		No hit		No hit		No hit		No hit		No hit		No hit		No hit		No hit		No hit		No hit		No hit		No hit		No hit		No hit		No hit		No hit		No hit		No hit
P27 / Spis4292	Alpha Integrin-like		No hit		No hit		No hit		No hit		No hit		No hit		No hit		No hit		No hit		No hit		No hit		No hit		No hit		No hit		No hit		No hit		No hit		No hit		No hit		No hit		No hit		No hit		No hit		No hit
Stylophora_pistillata_16373	SAARP-like		No hit		No hit		No hit		No hit		No hit		No hit		No hit		No hit		No hit		No hit		No hit		No hit		No hit		No hit		No hit		No hit		No hit		No hit		No hit		No hit		No hit		No hit		No hit		No hit
Stylophora_pistillata_17235	SAARP-like		No hit		No hit		No hit		No hit		No hit		No hit		No hit		No hit		No hit		No hit		No hit		No hit		No hit		No hit		No hit		No hit		No hit		No hit		No hit		No hit		No hit		No hit		No hit		No hit
ANJ59756.1	CruCA1		26996	7.9e-19	13729	7.55e-33	927	2.03e-28	16460	3.89e-32	4785	2.15e-12	No hit		13498	8.73e-34	140689	1.46e-31	3977	1.4e-22	68118	1.61e-33	69332	1.99e-32	No hit		132792	4.36e-31	28435	7.84e-25	1440	2.29e-20	59182	1.19e-28	63040	1.08e-29	17471	1.67e-30	5170	3.38e-29	29370	1.31e-31	4103	4.08e-31	7142	1.82e-24	18145	4.88e-27	76688
ANJ59757.1	CruCA2		284080	1.11e-14	19511	5.56e-16	929	1.99e-10	13850	4.3e-16	No hit		No hit		13498	2.77e-13	39153	2.6e-10	No hit		68118	8.38e-12	No hit		No hit		No hit		No hit		No hit				No hit		No hit		No hit		No hit		No hit		No hit		No hit		No hit
ANJ59758.1	CruCA3		320540	4.33e-32	23201	1.43e-64	927	1.02e-54	16460	7.84e-54	4785	6.41e-15	No hit		13498	6.76e-59	140689	1.52e-59	3977	3.19e-20	68118	3.75e-63	61947	1.55e-31	No hit		176264	3.31e-28	28435	9.18e-29	1440	1.48e-14	59182	1.57e-28	54973	1.47e-29	17471	2.71e-59	10643	8.07e-27	42836	7.61e-27	4103	6.5e-28	7143	6.45e-32	18144	9.59e-32	34348
ANJ59759.1	CruCA4		220032	1.27e-28	23201	2.55e-49	927	2.02e-44	13850	1.32e-49	4786	2.25e-11	No hit		13498	1.98e-45	167435	1.74e-23	8232	2.19e-21	68118	3.5e-52	69332	3.35e-29	No hit		132792	2.28e-23	28435	3.43e-23	1440	1.18e-18	59182	2.11e-24	54973	8.32e-26	17471	1.54e-41	5170	2.61e-33	29370	9.4e-37	4103	2.39e-22	7143	1.18e-26	26322	1.57e-27	34348
ANJ59760.1	CruCA5		320540	9.23e-32	13729	1.49e-47	927	1.48e-36	13850	6.06e-52	4785	1.79e-19	38328	1.65e-10	13498	7.98e-51	140689	2.36e-49	8232	2.91e-20	68118	3.91e-49	69332	1.04e-37	85995	2.27e-11	132792	2.48e-29	28435	1.13e-35	1440	7.7e-20	55170	7.77e-36	54973	2.38e-36	17471	6.67e-38	5170	1.25e-40	29370	1.36e-42	4103	1.47e-28	7143	4.29e-31	18145	2.61e-34	34348
ANJ59761.1	CruCA6		320540	9.52e-33	23201	1.79e-47	927	3.82e-41	13850	9.64e-52	4786	2.97e-14	38328	7.66e-10	13498	7.24e-50	140689	3.05e-49	3977	1.68e-26	40490	1.19e-52	69332	3.46e-33	No hit		150495	1.31e-29	28435	1.26e-28	1440	2.31e-17	59182	4.54e-28	54973	1.4e-27	17471	4.02e-39	5170	2.62e-33	29370	9.52e-37	4103	1.31e-29	7143	7.61e-29	18144	5.72e-31	34348
C1KIY9.1	SCRiP-1		No hit		No hit		No hit		No hit		No hit		No hit		No hit		No hit		No hit		No hit		No hit		No hit		No hit		No hit		No hit		No hit		No hit		No hit		No hit		No hit		No hit		No hit		No hit		No hit
C1KIY10.1	SCRiP-2		No hit		No hit		No hit		No hit		No hit		No hit		No hit		No hit		No hit		No hit		No hit		No hit		No hit		No hit		No hit		No hit		No hit		No hit		No hit		No hit		No hit		No hit		No hit		No hit
ACO24832.1	SCRiP-3a		No hit		No hit		No hit		No hit		No hit		No hit		No hit		No hit		No hit		No hit		No hit		No hit		No hit		No hit		No hit		No hit		No hit		No hit		No hit		No hit		No hit		No hit		No hit		No hit
C1KIZ3.1	SCRiP-4		No hit		No hit		No hit		No hit		No hit		No hit		No hit		No hit		No hit		No hit		No hit		No hit		No hit		No hit		No hit		No hit		No hit		No hit		No hit		No hit		No hit		No hit		No hit		No hit
C1KIZ4.1	SCRiP-5		No hit		No hit		No hit		No hit		No hit		No hit		No hit		No hit		No hit		No hit		No hit		No hit		No hit		No hit		No hit		No hit		No hit		No hit		No hit		No hit		No hit		No hit		No hit		No hit
C1KIZ5.1	SCRiP-6		No hit		No hit		No hit		No hit		No hit		No hit		No hit		No hit		No hit		No hit		No hit		No hit		No hit		No hit		No hit		No hit		No hit		No hit		No hit		No hit		No hit		No hit		No hit		No hit
B2ZG38.1	SCRiP-8		No hit		No hit		No hit		No hit		No hit		No hit		No hit		No hit		No hit		No hit		No hit		No hit		No hit		No hit		No hit		No hit		No hit		No hit		No hit		No hit		No hit		No hit		No hit		No hit
C0H693.1	SCRiP-1a		No hit		No hit		No hit		No hit		No hit		No hit		No hit		No hit		No hit		No hit		No hit		No hit		No hit		No hit		No hit		No hit		No hit		No hit		No hit		No hit		No hit		No hit		No hit		No hit
C0H694.1	SCRiP-1b		No hit		No hit		No hit		No hit		No hit		No hit		No hit		No hit		No hit		No hit		No hit		No hit		No hit		No hit		No hit		No hit		No hit		No hit		No hit		No hit		No hit		No hit		No hit		No hit
AFI47691.1	Scleritin		No hit		No hit		No hit		No hit		No hit		No hit		No hit		No hit		No hit		No hit		No hit		No hit		No hit		No hit		No hit		No hit		No hit		No hit		No hit		No hit		No hit		No hit		No hit		No hit
P84537.1	Carbonic anhydrase		No hit		No hit		No hit		No hit		No hit		No hit		No hit		No hit		No hit		No hit		No hit		No hit		No hit		No hit		No hit		No hit		No hit		No hit		No hit		No hit		No hit		No hit		No hit		No hit
[truncated: 37 more columns]

## Sheet: Ctenophora
			TENTACULATA																																		NUDA		No hit		No hit		No hit
Protein ID	Annotation		Dryodora glandiformis	E-value	Eurhamphaea vexilligera	E-value	Mnemiopsis_leidyi	E-value	Bolinopsis infundibulum	E-value	Bolinopsis ashleyi	E-value	Ocyropsis crystallina	E-value	Hormiphora californensis		Hormiphora palmata	E-value	Vallicula multiformis	E-value	Coeloplana cf meteoris	E-value	Coeloplana_astericola	E-value	Pleurobrachia bachei	E-value	Pleurobrachia pileus	E-value	Lampea pancerina	E-value	Euplokamis dunlapae	E-value	Pukia falcata	E-value	Cestum veneris	E-value	Beroe forskalii	E-value	Beroe abyssicola	E-value	Beroe sp	E-value	Beroe ovata	E-value
B3EWY9.1	Mucin-like		58602	8.04e-54	9605	1.19e-48	130129	1.82e-47	44033	4.98e-47	54736	1.81e-41	85972	6.14e-14	63201	1.18e-40	54361	7.82e-32	148508	1.39e-40	17878	2.51e-40	110526	1.72e-34	7207	1.45e-37	86292	4.45e-19	68475	1.19e-36	74396	1.4e-34	41164	8.01e-27	1250	8.75e-22	31521	6.24e-39	29229	9-26e-39	27712	2.98e-37	33243	9.15e-32
B3EWZ3.1	Coadhesin		30899	4.57e-63	62967	5.06e-73	97117	3.25e-77	75597	7.22e-50	10603	8.78e-48	3448	3.49e-82	63201	9.02e-49	54361	2.42e-28	148508	8.96e-60	17878	3.44e-52	92127	3.56e-26	118944	1.18e-50	118944	1.18e-50	59910	3.61e-47	74396	2.83e-46	63432	2.05e-26	1250	1.58e-25	31521	6.9e-37	29229	2.31e-49	27712	1.14e-40	No hit
B3EWZ8.1	Ectin		50730	3.02e-28	20756	9.48e-29	105294	2.85e-28	44033	5.03e-28	46243	7.24e-33	3448	1.09e-25	63201	3.03e-22	54361	1.77e-28	171519	3.87e-27	102792	1.25e-26	102365	1.62e-20	7207	4.98e-20	143023	1.58e-27	54924	4.66e-19	43065	1.98e-22	25914	4.09e-18	1250	2.8e-19	4614	1.5e-20	29451	3.71e-20	27712	1.67e-19	28778	2.97e-21
B3EX02.1	MAM and fibronectin-containing protein		No hit		No hit		No hit		No hit		No hit		No hit		No hit		No hit		No hit		No hit		No hit		No hit		No hit		No hit		No hit		No hit		No hit		No hit		No hit		No hit		No hit
G8HTB6.1	ZP domain-containing protein		59544	4.97e-17	57019	1.55e-26	102977	7.66e-16	64188	3.3e-14	52627	1.49e-17	51044	2.28e-14	53425	1.65e-20	No hit		13501	6.95e-24	55080	1.27e-23	67111	4.06e-24	No hit		193183	1.4e-18	47869	2.93e-22	98115	5.33e-14	29388	1.69e-14	No hit		58502	3.14e-13	3926	1.97e-16	14641	1.64e-16	20797	6.79e-17
B3EX01.1	CUB domain-containing protein		No hit		No hit		No hit		No hit		No hit		No hit		No hit		No hit		No hit		No hit		No hit		No hit		No hit		No hit		No hit		No hit		No hit		No hit		No hit		No hit		No hit
B8UU59.1	Polycystic kidney disease 1 – related protein		No hit		No hit		92558	1.93e-34	No hit		No hit		74365	9.91e-12	48019	1.98e-46	No hit		115103	8.81e-31	34008	6.45e-39	30947	5.67e-12	17322	6.81e-12	155960	3.24e-28	74029	8.95e-17	74462	7.68e-11	No hit		No hit		No hit		No hit		No hit		No hit
B8UU78.1	EGF and laminin G domain-containing protein		No hit		59936	1.52e-23	48145	6.22e-23	No hit		No hit		75846	5.47e-23	21390	1.15e-23	No hit		17594	5.27e-35	90397	3.63e-32	23889	3.64e-17	9862	8.11e-26	226739	4.23e-23	47491	9.76e-23	No hit		No hit		No hit		No hit		9640	9.56e-23	No hit		No hit
B8V7Q1.1	Protocadherin-like		No hit		21540	4.43e-15	98540	9.56e-76	46431	7.44e-13	67317	1.84e-28	61406	1.31e-54	73764	2.88e-72	No hit		146145	1.13e-102	65891	4.58e-106	86378	5.42e-74	932	7.57e-89	150269	5.66e-99	63426	4.4e-51	59329	4.27e-14	4192	4.17e-21	No hit		No hit		37940	2.64e-45	55160	7.68e-11	No hit
B8V7R6.1	Collagen alpha chain		60643	7.96e-66	62077	2.01e-71	95862	3.31e-83	75688	4.8e-67	No hit		77056	3.68e-71	59847	1.74e-63	No hit		127633	1.01e-76	19101	8.35e-72	98251	3.03e-62	4090	9.13e-74	142645	3.49e-72	61393	1.98e-78	47614	2.02e-55	13729	6.51e-83	3795	4.39e-22	54521	2.18e-66	28901	2.13e-75	12545	1.62e-71	35429	9.68e-65
B8VIW9.1	Fibronectin type III domain-containing protein		No hit		No hit		98181	8.59e-27	No hit		No hit		22620	1.22e-15	39792	1.04e-17	No hit		203376	8.89e-24	62898	3.19e-17	58636	4.13e-12	6793	1.08e-10	104152	1.21e-20	39884	2.49e-17	85656	3.73e-13	12576	7.52e-10	No hit		No hit		No hit		No hit		No hit
B3EWZ5.1	MAM and LDL-receptor class A domain-containing protein 1		48538	5.96e-131	41829	9.24e-21	96920	0	57734	6.85e-57	No hit		24769	0	34611	7.31e-59	No hit		33353	5.16e-105	100367	0	109065	2.38e-87	616	0	148362	4.79e-167	66968	0	95067	7.82e-32	35814	1.62e-14	No hit		No hit		12194	3.08e-75	54796	1.49e-15	No hit
B3EWZ6.1	MAM and LDL-receptor class A domain-containing protein 2		21112	0	41829	5.6e-96	96920	0	57734	4.56e-59	No hit		24769	2.25e-117	34611	6.79e-58	No hit		33353	1.12e-105	100367	0	109065	1.49e-86	616	0	148362	3.56e-167	66968	0	95067	3.05e-38	35814	3.81e-16	No hit		25059	1.48e-10	12194	8.29e-78	54796	2.67e-16	No hit
B3EWZ7.1	Threonine-rich protein		No hit		No hit		No hit		No hit		No hit		No hit		No hit		No hit		No hit		No hit		No hit		No hit		No hit		No hit		No hit		No hit		No hit		No hit		No hit		No hit		No hit
B3EWZ9.1	Hephaestin-like		No hit		No hit		No hit		No hit		No hit		No hit		No hit		No hit		No hit		No hit		No hit		No hit		No hit		No hit		No hit		No hit		No hit		No hit		No hit		No hit		No hit
B8V7P3.1	Putative carbonic anhydrase		No hit		No hit		No hit		No hit		3204	7.12e-12	No hit		No hit		No hit		138229	9.91e-11	No hit		105372	3.62e-10	No hit		125415	1.9e-10	No hit		No hit		No hit		No hit				No hit		25084	7.12e-12	No hit
B8V7S0.1	CUB and peptidase domain-containing protein 1		41807	2.81e-22	37472	7.36e-24	112127	2.48e-22	41987	5.34e-23	69379	1.77e-16	20695	1.4e-20	61858	2.63e-24	26272	1.09e-25	27088	5.53e-24	110442	2.03e-22	22248	7.86e-24	18197	3.59e-15	184028	2.53e-37	46738	4.89e-21	83090	1.49e-18	30466	1.43e-37	7046	7.27e-14	56650	1.68e-24	47147	3.84e-17	37394	2.12e-19	No hit
B8VIV4.1	CUB and peptidase domain-containing protein 2		18156	7.67e-12	24589	1.13e-11	14639	3.67e-13	6412	4.8e-11	69379	6.01e-16	22441	9.93e-13	61858	1.84e-11	70065	4.33e-11	27088	9.66e-10	108385	5.17e-16	No hit		No hit		184028	2.38e-22	No hit		No hit		29671	5.65e-22	7046	6.72e-10	63291	3.12e-10	No hit		No hit		No hit
B7W114.1	Cephalotoxin-like protein		No hit		No hit		No hit		No hit		No hit		No hit		No hit		No hit		No hit		No hit		No hit		No hit		No hit		No hit		No hit		No hit		No hit		No hit		No hit		No hit		No hit
B3EWY6.1	Skeletal aspartic acid-rich protein 1		No hit		No hit		No hit		No hit		No hit		No hit		No hit		No hit		No hit		No hit		No hit		No hit		No hit		No hit		No hit		No hit		No hit		No hit		No hit		No hit		No hit
B3EWY8.1	Skeletal aspartic acid-rich protein 2		No hit		No hit		No hit		No hit		No hit		No hit		No hit		No hit		No hit		No hit		No hit		No hit		No hit		No hit		No hit		No hit		No hit		No hit		No hit		No hit		No hit
B3EWY7.1	Acidic skeletal organic matrix protein		No hit		No hit		No hit		No hit		No hit		No hit		No hit		No hit		No hit		No hit		No hit		No hit		No hit		No hit		No hit		No hit		No hit		No hit		No hit		No hit		No hit
B3EWZ0.1	Secreted acidic protein 1A		No hit		No hit		No hit		No hit		No hit		No hit		No hit		No hit		No hit		No hit		No hit		No hit		No hit		No hit		No hit		No hit		No hit		No hit		No hit		No hit		No hit
B3EWZ1.1	Secreted acidic protein 1B		No hit		No hit		No hit		No hit		No hit		No hit		No hit		No hit		No hit		No hit		No hit		No hit		No hit		No hit		No hit		No hit		No hit		No hit		No hit		No hit		No hit
B3EWZ4.1	Secreted acidic protein 2		No hit		No hit		No hit		No hit		No hit		No hit		No hit		No hit		No hit		No hit		No hit		No hit		No hit		No hit		No hit		No hit		No hit		No hit		No hit		No hit		No hit
B7W112.1	Aspartic and glutamic acid-rich protein		No hit		No hit		No hit		No hit		No hit		No hit		No hit		No hit		No hit		No hit		No hit		No hit		No hit		No hit		No hit		No hit		No hit		No hit		No hit		No hit		No hit
B3EX00.1	Uncharacterized skeletal organic matrix protein 1		No hit		No hit		No hit		No hit		No hit		No hit		No hit		No hit		No hit		No hit		No hit		No hit		No hit		No hit		No hit		No hit		No hit		No hit		No hit		No hit		No hit
B7WFQ1.1	Uncharacterized skeletal organic matrix protein 2		No hit		No hit		No hit		No hit		No hit		No hit		No hit		No hit		No hit		No hit		No hit		No hit		No hit		No hit		No hit		No hit		No hit		No hit		No hit		No hit		No hit
B8RJM0.1	Uncharacterized skeletal organic matrix protein 3		No hit		No hit		No hit		No hit		No hit		No hit		No hit		No hit		No hit		No hit		No hit		No hit		No hit		No hit		No hit		No hit		No hit		No hit		No hit		No hit		No hit
B8UU74.1	Uncharacterized skeletal organic matrix protein 4		No hit		No hit		No hit		No hit		No hit		No hit		No hit		No hit		No hit		No hit		No hit		No hit		No hit		No hit		No hit		No hit		No hit		No hit		No hit		No hit		No hit
B3EWZ2.1	Uncharacterized skeletal organic matrix protein 8		No hit		No hit		No hit		No hit		No hit		No hit		No hit		No hit		No hit		No hit		No hit		No hit		No hit		No hit		No hit		No hit		No hit		No hit		No hit		No hit		No hit
B8VIU6.1	Uncharacterized skeletal organic matrix protein 5		No hit		No hit		No hit		No hit		No hit		No hit		No hit		No hit		No hit		No hit		No hit		No hit		No hit		No hit		No hit		No hit		No hit		No hit		No hit		No hit		No hit
B8VIX3.1	Uncharacterized skeletal organic matrix protein 6		No hit		No hit		No hit		No hit		No hit		No hit		No hit		No hit		No hit		No hit		No hit		No hit		No hit		No hit		No hit		No hit		No hit		No hit		No hit		No hit		No hit
B8WI85.1	Uncharacterized skeletal organic matrix protein 7		8264	6.06e-10			No hit		No hit		No hit		No hit		23497	3.9e-10			No hit		No hit		No hit		No hit		No hit		No hit		No hit		No hit		No hit		No hit		No hit		No hit		No hit
D9IQ16.1	Galaxin		No hit		No hit		No hit		No hit		No hit		No hit		No hit		No hit		No hit		No hit		No hit		No hit		No hit		No hit		No hit		No hit		No hit		No hit		No hit		No hit		No hit
B8UU51.1	Galaxin-2		No hit		No hit		No hit		No hit		No hit		No hit		No hit		No hit		No hit		No hit		No hit		No hit		No hit		No hit		No hit		No hit		No hit		No hit		No hit		No hit		No hit
P2 / Spis4534	CARP 4		No hit		No hit		No hit		No hit		No hit		No hit		No hit		No hit		No hit		No hit		No hit		No hit		No hit		No hit		No hit		No hit		No hit		No hit		No hit		No hit		No hit
P15 / Spis3547	CARP5		No hit		No hit		No hit		No hit		No hit		No hit		No hit		No hit		No hit		No hit		No hit		No hit		No hit		No hit		No hit		No hit		No hit		No hit		No hit		No hit		No hit
P27 / Spis4292	Alpha Integrin-like		No hit		No hit		No hit		No hit		No hit		No hit		No hit		No hit		No hit		No hit		No hit		No hit		No hit		No hit		No hit		No hit		No hit		No hit		No hit		No hit		No hit
Stylophora_pistillata_16373	SAARP-like		No hit		No hit		No hit		No hit		No hit		No hit		No hit		No hit		No hit		No hit		No hit		No hit		No hit		No hit		No hit		No hit		No hit		No hit		No hit		No hit		No hit
Stylophora_pistillata_17235	SAARP-like		No hit		No hit		No hit		No hit		No hit		No hit		No hit		No hit		No hit		No hit		No hit		No hit		No hit		No hit		No hit		No hit		No hit		No hit		No hit		No hit		No hit
ANJ59756.1	CruCA1		35011	1.83e-11	29193	1.31e-11	96552	2.71e-22	75063	9.6e-23	36037	2.16e-10	48013	7.16e-26	30922	9.89e-18	81403	4.08e-17	138231	3.73e-22	87688	8.82e-17	27076	3.39e-16	9888	3.93e-19	106266	1.71e-23	53252	1.96e-25	31776	6.66e-14	39179	1.87e-28	1456	4.31e-25	24727	8.78e-18	33283	2.42e-24	50478	1.49e-18	4322	6.69e-20
ANJ59757.1	CruCA2		No hit		No hit		No hit		No hit				No hit		30922	8.83e-10	81423	1.74e-35	No hit		No hit		No hit		No hit		No hit		No hit		6079	8.31e-11	71214	2.56e-13	No hit		No hit		No hit		No hit		4322	3.47e-10
ANJ59758.1	CruCA3		35011	1.54e-13	29186	4.78e-21	96552	8.19e-35	75063	2.33e-35	No hit	5.74e-21	11254	7.63e-36	63436	7.85e-40	81428	6.64e-35	101405	2.02e-25	10759	3.04e-20	105375	1.98e-22	9888	3.9e-35	106264	1.09e-36	26425	2.23e-32	31776	9.69e-21	39179	8.81e-65	1456	1.06e-31	24727	2.55e-34	33283	1.8e-32	50478	5.13e-31	4322	1.64e-28
ANJ59759.1	CruCA4		35011	1.94e-22	29182	7.86e-20	96552	1.11e-32	75063	6.68e-33	47735	1.38e-21	11264	1.84e-30	63436	2.99e-36	81423	9.39e-36	101405	2.3e-32	18704	2.95e-24	14872	2.26e-22	9888	3e-26	106264	1.78e-34	42795	6.04e-25	31775	9.94e-20	39179	3.43e-43	1456	4.56e-31	24734	3.58e-29	3635	4.96e-32	50478	1.29e-31	4322	1.41e-29
ANJ59760.1	CruCA5		35011	2.22e-23	29182	5.8e-21	161564	1.35e-37	75063	8.89e-36	47729	3.46e-25	119084	1.18e-37	63436	1.36e-39	No hit		138229	7.72e-32	18704	3.11e-26	26052	1.1e-27	9888	1.79e-28	106265	1.95e-32	53252	6.11e-36	31775	1.97e-24	39179	8.32e-42	1456	4.86e-37	24734	1.8e-34	3635	1.07e-32	50474	3.45e-34	4322	1.06e-30
ANJ59761.1	CruCA6		35011	6.12e-23	31302	3.24e-23	No hit		75063	1.3e-31	47737	7.6e-24	119084	1.19e-31	30922	1.39e-15	81423	2.74e-33	229265	1.91e-32	10759	3.6e-24	105373	9.27e-24	9888	3.05e-30	106264	1.1e-34	26425	2.43e-22	129893	9.73e-23	39179	2.42e-50	1456	6.8e-34	24727	1.49e-27	33283	1.51e-32	50478	2.84e-29	4322	4.54e-27
C1KIY9.1	SCRiP-1		No hit		No hit		No hit		No hit		No hit		No hit		No hit		No hit		No hit		No hit		No hit		No hit		No hit								No hit		No hit		No hit		No hit		No hit
C1KIY10.1	SCRiP-2		No hit		No hit		No hit		No hit		No hit		No hit		No hit		No hit		No hit		No hit		No hit		No hit		No hit								No hit		No hit		No hit		No hit		No hit
ACO24832.1	SCRiP-3a		No hit		No hit		No hit		No hit		No hit		No hit		No hit		No hit		No hit		No hit		No hit		No hit		No hit								No hit		No hit		No hit		No hit		No hit
C1KIZ3.1	SCRiP-4		No hit		No hit		No hit		No hit		No hit		No hit		No hit		No hit		No hit		No hit		No hit		No hit		No hit								No hit		No hit		No hit		No hit		No hit
C1KIZ4.1	SCRiP-5		No hit		No hit		No hit		No hit		No hit		No hit		No hit		No hit		No hit		No hit		No hit		No hit		No hit								No hit		No hit		No hit		No hit		No hit
C1KIZ5.1	SCRiP-6		No hit		No hit		No hit		No hit		No hit		No hit		No hit		No hit		No hit		No hit		No hit		No hit		No hit								No hit		No hit		No hit		No hit		No hit
B2ZG38.1	SCRiP-8		No hit		No hit		No hit		No hit		No hit		No hit		No hit		No hit		No hit		No hit		No hit		No hit		No hit								No hit		No hit		No hit		No hit		No hit
C0H693.1	SCRiP-1a		No hit		No hit		No hit		No hit		No hit		No hit		No hit		No hit		No hit		No hit		No hit		No hit		No hit								No hit		No hit		No hit		No hit		No hit
C0H694.1	SCRiP-1b		No hit		No hit		No hit		No hit		No hit		No hit		No hit		No hit		No hit		No hit		No hit		No hit		No hit								No hit		No hit		No hit		No hit		No hit
AFI47691.1	Scleritin		No hit		No hit		No hit		No hit		No hit		No hit		No hit		No hit		No hit		No hit		No hit		No hit		No hit								No hit		No hit		No hit		No hit		No hit
P84537.1	Carbonic anhydrase		No hit		No hit		No hit		No hit		No hit		No hit		No hit		No hit		No hit		No hit		No hit		No hit		No hit								No hit		No hit		No hit		No hit		No hit

## Sheet: Placozoa
Protein ID	Annotation		Hoilunga hongkongensis	E-value	Trichoplax adhaerens	E-value
B3EWY9.1	Mucin-like		31532	4.66e-176	28359	6.96e-168
B3EWZ3.1	Coadhesin		362	4.92e-38	4588	8.52e-34
B3EWZ8.1	Ectin		40115	6.64e-27	28593	2.81e-23
B3EX02.1	MAM and fibronectin-containing protein		1840	1.61e-12	16100	1.9e-12
G8HTB6.1	ZP domain-containing protein		580	1.39e-27	5285	7.08e-27
B3EX01.1	CUB domain-containing protein		No hit		No hit
B8UU59.1	Polycystic kidney disease 1 – related protein		4126	5.24e-64	30257	8.95e-63
B8UU78.1	EGF and laminin G domain-containing protein		52051	2.07e-66	15706	9.16e-74
B8V7Q1.1	Protocadherin-like		7230	0	32067	0
B8V7R6.1	Collagen alpha chain		39081	1.13e-72	15184	2.55e-66
B8VIW9.1	Fibronectin type III domain-containing protein		37517	1.34e-87	37526	1.69e-75
B3EWZ5.1	MAM and LDL-receptor class A domain-containing protein 1		25623	0	35319	0
B3EWZ6.1	MAM and LDL-receptor class A domain-containing protein 2		25623	0	13826	0
B3EWZ7.1	Threonine-rich protein		No hit		No hit
B3EWZ9.1	Hephaestin-like		No hit		No hit
B8V7P3.1	Putative carbonic anhydrase		52527	3.65e-10	28464	1.06e-15
B8V7S0.1	CUB and peptidase domain-containing protein 1		20260	1.12e-42	22936	5.71e-44
B8VIV4.1	CUB and peptidase domain-containing protein 2		51055	2.85e-29	32282	6.28e-36
B7W114.1	Cephalotoxin-like protein		No hit		No hit
B3EWY6.1	Skeletal aspartic acid-rich protein 1		No hit		No hit
B3EWY8.1	Skeletal aspartic acid-rich protein 2		No hit		No hit
B3EWY7.1	Acidic skeletal organic matrix protein		No hit		No hit
B3EWZ0.1	Secreted acidic protein 1A		No hit		No hit
B3EWZ1.1	Secreted acidic protein 1B		No hit		No hit
B3EWZ4.1	Secreted acidic protein 2		No hit		No hit
B7W112.1	Aspartic and glutamic acid-rich protein		No hit		No hit
B3EX00.1	Uncharacterized skeletal organic matrix protein 1		No hit		No hit
B7WFQ1.1	Uncharacterized skeletal organic matrix protein 2		No hit		No hit
B8RJM0.1	Uncharacterized skeletal organic matrix protein 3		No hit		No hit
B8UU74.1	Uncharacterized skeletal organic matrix protein 4		No hit		No hit
B3EWZ2.1	Uncharacterized skeletal organic matrix protein 8		No hit		No hit
B8VIU6.1	Uncharacterized skeletal organic matrix protein 5		No hit		No hit
B8VIX3.1	Uncharacterized skeletal organic matrix protein 6		No hit		No hit
B8WI85.1	Uncharacterized skeletal organic matrix protein 7		No hit		No hit
D9IQ16.1	Galaxin		No hit		No hit
B8UU51.1	Galaxin-2		No hit		No hit
P2 / Spis4534	CARP 4		No hit		No hit
P15 / Spis3547	CARP5		No hit		No hit
P27 / Spis4292	Alpha Integrin-like		No hit		No hit
Stylophora_pistillata_16373	SAARP-like		No hit		No hit
Stylophora_pistillata_17235	SAARP-like		No hit		No hit
ANJ59756.1	CruCA1		7188	1.35e-33	643	5.61e-32
ANJ59757.1	CruCA2		38489	2.89e-16	28599	4.05e-13
ANJ59758.1	CruCA3		7188	3.67e-63	375	3.66e-59
ANJ59759.1	CruCA4		4667	1.37e-56	636	3.19e-52
ANJ59760.1	CruCA5		52527	6.41e-50	27741	1.41e-52
ANJ59761.1	CruCA6		4667	1.85e-56	28598	6.57e-52
C1KIY9.1	SCRiP-1		No hit		No hit
C1KIY10.1	SCRiP-2		No hit		No hit
ACO24832.1	SCRiP-3a		No hit		No hit
C1KIZ3.1	SCRiP-4		No hit		No hit
C1KIZ4.1	SCRiP-5		No hit		No hit
C1KIZ5.1	SCRiP-6		No hit		No hit
B2ZG38.1	SCRiP-8		No hit		No hit
C0H693.1	SCRiP-1a		No hit		No hit
C0H694.1	SCRiP-1b		No hit		No hit
AFI47691.1	Scleritin		No hit		No hit
P84537.1	Carbonic anhydrase		No hit		No hit
