# Supplementary material for: New Non-Bilaterian Transcriptomes Provide Novel Insights into the Evolution of Coral Skeletomes
Source: Genome Biol Evol. 2019 Sep 13;11(11):3068–81. doi: 10.1093/gbe/evz199 (PMC6824150; doi:10.1093/gbe/evz199)
Supplement: evz199_Supplementary_Data [file evz199_supplementary_data.zip › SMat2_Datasets_source_and_references.xlsx]

## Sheet: Sheet1
Phylum	Class	Order	Family	Genus	Species	Accession	Reference
PORIFERA
	Calcarea	Baerida	Baeriidae	Leuconia	Leuconia nivea	SRP072932	Simion P, Philippe H, Baurain D, Jager M, Richter DJ, Di Franco A, et al. A Large and Consistent Phylogenomic Dataset Supports Sponges as the Sister Group to All OtherAnimals. Curr Biol. Elsevier; 2017;27: 958–967.
	Calcarea	Leucosolenida	Grantiidae	Grantia	Grantia compressa	SRP072932	Simion P, Philippe H, Baurain D, Jager M, Richter DJ, Di Franco A, et al. A Large and Consistent Phylogenomic Dataset Supports Sponges as the Sister Group to All OtherAnimals. Curr Biol. Elsevier; 2017;27: 958–967.
	Calcarea	Leucosolenida	Leucosoleniidae	Leucosolenia	Leucosolenia complicata		Adamska lab; through www.compagen.org
	Calcarea	Leucosolenida	Sycettidae	Sycon	Sycon ciliatum		Adamska lab; through www.compagen.org
	Calcarea	Leucosolenida	Sycettidae	Sycon	Sycon coactum		Riesgo A, Farrar N, Windsor PJ, Giribet G, Leys SP. The analysis of eight transcriptomes from all poriferan classes reveals surprising genetic complexity in sponges.Mol Biol Evol.2014;31: 1102–1120. Ludeman DA, Farrar N, Riesgo A, Paps J, Leys SP. Evolutionary origins of sensation in metazoans: functional evidence for a new sensory organ in sponges. BMC Evol Biol.BioMed Central Ltd; 2014; 1–11.
	Demospongiae	Axinellida	Axinellidae	Stylissa	Stylissa carteri	SRP051559	Ryu T, Seridi L, Moitinho-Silva L, Oates M, Liew YJ, Mavromatis C, et al. Hologenome analysis of two marine sponges with different microbiomes. BMC Genomics. 2016;17: 158.
	Demospongiae	Bubarida	Dictyonellidae	Scopalina	Scopalina sp	SRP061923	Díez-Vives C, Moitinho-Silva L, Nielsen S, Reynolds D, Thomas T. Expression of eukaryotic-like protein in the microbiome of sponges. Mol Ecol. 2017;26: 1432–1451.
	Demospongiae	Chondrillida	Chondrillidae	Chondrilla	Chondrilla nucula		Riesgo A, Farrar N, Windsor PJ, Giribet G, Leys SP. The analysis of eight transcriptomes from all poriferan classes reveals surprising genetic complexity in sponges.Mol Biol Evol.2014;31: 1102–1120. Ludeman DA, Farrar N, Riesgo A, Paps J, Leys SP. Evolutionary origins of sensation in metazoans: functional evidence for a new sensory organ in sponges. BMC Evol Biol.BioMed Central Ltd; 2014; 1–11.
	Demospongiae	Clionaida	Clionaidae	Cliona	Cliona varians	SRP028615	Riesgo A, Peterson K, Richardson C, Heist T, Strehlow B, McCauley M, et al. Transcriptomic analysis of differential host gene expression upon uptake of symbionts: a case study with Symbiodinium and the major bioeroding sponge Cliona varians. BMC Genomics. BMC Genomics; 2014;15: 376
	Demospongiae	Dendroceratida	Darwinellidae	Pleraplysilla	Pleraplysilla spinifera	SRP072932	Simion P, Philippe H, Baurain D, Jager M, Richter DJ, Di Franco A, et al. A Large and Consistent Phylogenomic Dataset Supports Sponges as the Sister Group to All OtherAnimals. Curr Biol. Elsevier; 2017;27: 958–967.
	Demospongiae	Dendroceratida	Halisarcidae	Halisarca	Halisarca caerulea	SRP098972	Kenny NJ, de Goeij JM, de Bakker DM, Whalen CG, Berezikov E, Riesgo A. Ancestrally Shared Regenerative Mechanisms Across the Metazoa: A Transcriptomic Case Study in the Demosponge Halisarca caerulea. Doi:10.1101/160689
	Demospongiae	Dendroceratida	Halisarcidae	Halisarca	Halisarca dujardini		Borisenko I, Adamski M, Ereskovsky A, Adamska M. Surprisingly rich repertoire of Wnt genes in the demosponge Halisarca dujardini. BMC Evol Biol. 2016;16: 123.
	Demospongiae	Dictyoceratida	Irciniidae	Sarcotragus	Sarcotragus fasciculatus		Riesgo A, Farrar N, Windsor PJ, Giribet G, Leys SP. The analysis of eight transcriptomes from all poriferan classes reveals surprising genetic complexity in sponges.Mol Biol Evol.2014;31: 1102–1120. Ludeman DA, Farrar N, Riesgo A, Paps J, Leys SP. Evolutionary origins of sensation in metazoans: functional evidence for a new sensory organ in sponges. BMC Evol Biol.BioMed Central Ltd; 2014; 1–11.
	Demospongiae	Dictyoceratida	Verticillitidae	Vaceletia	Vaceletia sp	SRP091535	Germer J, Cerveau N, Jackson DJ. The Holo-Transcriptome of a Calcified Early Branching Metazoan. Frontiers in Marine Science. 2017;4: 81.
	Demospongiae	Haplosclerida	Chalinidae	Haliclona	Haliclona amboinensis	SRP049134	Guzman C, Conaco C. Comparative transcriptome analysis reveals insights into the streamlined genomes of haplosclerid demosponges. Sci Rep. 2016;6: 18774.
	Demospongiae	Haplosclerida	Chalinidae	Haliclona	Haliclona tubifera	SRP053340	Guzman C, Conaco C. Comparative transcriptome analysis reveals insights into the streamlined genomes of haplosclerid demosponges. Sci Rep. 2016;6: 18774.
	Demospongiae	Haplosclerida	Niphatidae	Amphimedon	Amphimedon queenslandica		Fernandez-Valverde SL, Calcino AD, Degnan BM. Deep developmental transcriptomesequencing uncovers numerous new genes and enhances gene annotation in the sponge Amphimedon queenslandica. BMC Genomics. BMC Genomics; 2015;16: 720.
	Demospongiae	Haplosclerida	Petrosiidae	Petrosia	Petrosia ficiformis	SRP012619	Riesgo A, Farrar N, Windsor PJ, Giribet G, Leys SP. The analysis of eight transcriptomes from all poriferan classes reveals surprising genetic complexity in sponges.Mol Biol Evol.2014;31: 1102–1120. Ludeman DA, Farrar N, Riesgo A, Paps J, Leys SP. Evolutionary origins of sensation in metazoans: functional evidence for a new sensory organ in sponges. BMC Evol Biol.BioMed Central Ltd; 2014; 1–11.
	Demospongiae	Haplosclerida	Petrosiidae	Xestospongia	Xestospongia testudinaria	SRP051561	Ryu T, Seridi L, Moitinho-Silva L, Oates M, Liew YJ, Mavromatis C, et al. Hologenome analysis of two marine sponges with different microbiomes. BMC Genomics. 2016;17: 158.
	Demospongiae	Poecilosclerida	Esperiopsidae	Crambe	Crambe crambe	ERP008520	Versluis D, D’Andrea MM, Ramiro Garcia J, Leimena MM, Hugenholtz F, Zhang J, et al. Mining microbial metatranscriptomes for expression of antibiotic resistance genes undernatural conditions. Sci Rep. 2015;5: 11981.
	Demospongiae	Poecilosclerida	Hymedesmiidae	Kirkpatrickia	Kirkpatrickia variolosa	SRP056162	Whelan NV, Kocot KM, Moroz LL, Halanych KM. Error, signal, and the placement of Ctenophora sister to all other animals. Proc Natl Acad Sci U S A. 2015;112: 5773–5778.
	Demospongiae	Poecilosclerida	Latrunculiidae	Latrunculia	Latrunculia apicalis	SRP056162	Whelan NV, Kocot KM, Moroz LL, Halanych KM. Error, signal, and the placement of Ctenophora sister to all other animals. Proc Natl Acad Sci U S A. 2015;112: 5773–5778.
	Demospongiae	Poecilosclerida	Mycalidae	Mycale	Mycale phyllophila	SRP051131	Qiu F, Ding S, Ou H, Wang D, Chen J, Miyamoto MM. Transcriptome Changes during the Life Cycle of the Red Sponge, Mycale phyllophila (Porifera, Demospongiae, Poecilosclerida). Genes. 2015;6: 1023–1052.
	Demospongiae	Poecilosclerida	Tedaniidae	Tedania	Tedania anhelans	SRP061923	Díez-Vives C, Moitinho-Silva L, Nielsen S, Reynolds D, Thomas T. Expression of eukaryotic-like protein in the microbiome of sponges. Mol Ecol. 2017;26: 1432–1451.
	Demospongiae	Spongillida	Spongillidae	Ephydatia	Ephydatia fluviatilis		Alié A, Hayashi T, Sugimura I, Manuel M, Sugano W, Mano A, et al. The ancestral gene repertoire of animal stem cells. Proc Natl Acad Sci U S A. 2015;112: E7093–100.
	Demospongiae	Spongillida	Spongillidae	Ephydatia	Ephydatia muelleri		Nichols lab; through www.compagen.org
	Demospongiae	Spongillida	Spongillidae	Spongilla	Spongilla lacustris		Riesgo A, Farrar N, Windsor PJ, Giribet G, Leys SP. The analysis of eight transcriptomes from all poriferan classes reveals surprising genetic complexity in sponges.Mol Biol Evol.2014;31: 1102–1120. Ludeman DA, Farrar N, Riesgo A, Paps J, Leys SP. Evolutionary origins of sensation in metazoans: functional evidence for a new sensory organ in sponges. BMC Evol Biol.BioMed Central Ltd; 2014; 1–11.
	Demospongiae	Suberitida	Suberitidae	Pseudospongosorites	Pseudospongosorites suberitoides	SRP037540	Riesgo A, Farrar N, Windsor PJ, Giribet G, Leys SP. The analysis of eight transcriptomes from all poriferan classes reveals surprising genetic complexity in sponges.Mol Biol Evol.2014;31: 1102–1120. Ludeman DA, Farrar N, Riesgo A, Paps J, Leys SP. Evolutionary origins of sensation in metazoans: functional evidence for a new sensory organ in sponges. BMC Evol Biol.BioMed Central Ltd; 2014; 1–11.
	Demospongiae	Tethyida	Tethyidae	Tethya	Tethya wilhelma		Francis WR, Eitel M, Vargas S, Adamski M. The Genome Of The Contractile Demosponge Tethya wilhelma And The Evolution Of Metazoan Neural Signalling Pathways.bioRxiv. biorxiv.org; 2017; Available: http://biorxiv.org/content/early/2017/03/27/120998
	Hexactinellida	Hexactinosida	Aphrocallistidae	Aphrocallistes	Aphrocallistes vastus		Riesgo A, Farrar N, Windsor PJ, Giribet G, Leys SP. The analysis of eight transcriptomes from all poriferan classes reveals surprising genetic complexity in sponges.Mol Biol Evol.2014;31: 1102–1120. Ludeman DA, Farrar N, Riesgo A, Paps J, Leys SP. Evolutionary origins of sensation in metazoans: functional evidence for a new sensory organ in sponges. BMC Evol Biol.BioMed Central Ltd; 2014; 1–11.
	Hexactinellida	Lyssacinosida	Rossellidae	Rossella	Rossella fibulata	SRP056162	Whelan NV, Kocot KM, Moroz LL, Halanych KM. Error, signal, and the placement of Ctenophora sister to all other animals. Proc Natl Acad Sci U S A. 2015;112: 5773–5778.
	Hexactinellida	Lyssacinosida	Rossellidae	Sympagella	Sympagella nux	SRP056162	Whelan NV, Kocot KM, Moroz LL, Halanych KM. Error, signal, and the placement of Ctenophora sister to all other animals. Proc Natl Acad Sci U S A. 2015;112: 5773–5778.
	Homoscleromorpha	Homosclerophorida	Plakinidae	Corticium	Corticium candelabrum	SRP012620	Riesgo A, Farrar N, Windsor PJ, Giribet G, Leys SP. The analysis of eight transcriptomes from all poriferan classes reveals surprising genetic complexity in sponges.Mol Biol Evol.2014;31: 1102–1120. Ludeman DA, Farrar N, Riesgo A, Paps J, Leys SP. Evolutionary origins of sensation in metazoans: functional evidence for a new sensory organ in sponges. BMC Evol Biol.BioMed Central Ltd; 2014; 1–11.
	Homoscleromorpha	Homosclerophorida	Plakinidae	Oscarella	Oscarella carmela		Ereskovsky AV, Richter DJ, Lavrov DV, Schippers KJ, Nichols SA. Transcriptome sequencing and delimitation of sympatric Oscarella species (O. carmela and O. pearsei sp. nov) from California, USA. PLoS One. 2017;12: e0183002
	Homoscleromorpha	Homosclerophorida	Plakinidae	Oscarella	Oscarella pearsei		Ereskovsky AV, Richter DJ, Lavrov DV, Schippers KJ, Nichols SA. Transcriptome sequencing and delimitation of sympatric Oscarella species (O. carmela and O. pearsei sp. nov) from California, USA. PLoS One. 2017;12: e0183002
	Homoscleromorpha	Homosclerophorida	Plakinidae	Plakina	Plakina jani	SRP072932	Simion P, Philippe H, Baurain D, Jager M, Richter DJ, Di Franco A, et al. A Large and Consistent Phylogenomic Dataset Supports Sponges as the Sister Group to All OtherAnimals. Curr Biol. Elsevier; 2017;27: 958–967.
CTENOPHORA	Nuda	Beroida	Beroidae	Beroe	Beroe abyssicola		Moroz LL, Kocot KM, Citarella MR, Dosung S, Norekian TP, Povolotskaya IS, et al. The ctenophore genome and the evolutionary origins of neural systems. Nature. Nature Publishing Group; 2014;510: 109–114.
	Nuda	Beroida	Beroidae	Beroe	Beroe forskalii	SRP114767	Whelan NV, Kocot KM, Moroz TP, Mukherjee K, Williams P, Paulay G, et al. Ctenophore relationships and their placement as the sister group to all other animals. NatEcol Evol. 2017;1: 1737–1746.
	Nuda	Beroida	Beroidae	Beroe	Beroe ovata	SRP114767	Whelan NV, Kocot KM, Moroz TP, Mukherjee K, Williams P, Paulay G, et al. Ctenophore relationships and their placement as the sister group to all other animals. NatEcol Evol. 2017;1: 1737–1746.
	Nuda	Beroida	Beroidae	Beroe	Beroe sp	SRP114767	Whelan NV, Kocot KM, Moroz TP, Mukherjee K, Williams P, Paulay G, et al. Ctenophore relationships and their placement as the sister group to all other animals. NatEcol Evol. 2017;1: 1737–1746.
	Tentaculata	Cydippida	Dryodoridae	Dryodora	Dryodora glandiformis		Moroz LL, Kocot KM, Citarella MR, Dosung S, Norekian TP, Povolotskaya IS, et al. The ctenophore genome and the evolutionary origins of neural systems. Nature. Nature Publishing Group; 2014;510: 109–114.
	Tentaculata	Cydippida	Euplokamidae	Euplokamis	Euplokamis dunlapae		Moroz LL, Kocot KM, Citarella MR, Dosung S, Norekian TP, Povolotskaya IS, et al. The ctenophore genome and the evolutionary origins of neural systems. Nature. Nature Publishing Group; 2014;510: 109–114.
	Tentaculata	Cydippida	Lampeidae	Lampea	Lampea pancerina	SRP114767	Simion P, Philippe H, Baurain D, Jager M, Richter DJ, Di Franco A, et al. A Large and Consistent Phylogenomic Dataset Supports Sponges as the Sister Group to All OtherAnimals. Curr Biol. Elsevier; 2017;27: 958–967.
	Tentaculata	Cydippida	Mertensiidae	unclassified	unclassified sp		Moroz LL, Kocot KM, Citarella MR, Dosung S, Norekian TP, Povolotskaya IS, et al. The ctenophore genome and the evolutionary origins of neural systems. Nature. Nature Publishing Group; 2014;510: 109–114.
	Tentaculata	Cydippida	Pleurobrachiidae	Hormiphora	Hormiphora californensis	SRP057600	Ryan JF, Pang K, Schnitzler CE, Nguyen AD, Moreland RT, Simmons DK, et al. The genome of the ctenophore Mnemiopsis leidyi and its implications for cell type evolution. Science. 2013;342: 1242592.
	Tentaculata	Cydippida	Pleurobrachiidae	Pleurobrachia	Pleurobrachia bachei		Moroz LL, Kocot KM, Citarella MR, Dosung S, Norekian TP, Povolotskaya IS, et al. The ctenophore genome and the evolutionary origins of neural systems. Nature. Nature Publishing Group; 2014;510: 109–114. Whelan NV, Kocot KM, Moroz TP, Mukherjee K, Williams P, Paulay G, et al. Ctenophore relationships and their placement as the sister group to all other animals. NatEcol Evol. 2017;1: 1737–1746.
	Tentaculata	Cydippida	Pleurobrachiidae	Pleurobrachia	Pleurobrachia pileus	SRP001155, SRP114767	Moroz LL, Kocot KM, Citarella MR, Dosung S, Norekian TP, Povolotskaya IS, et al. The ctenophore genome and the evolutionary origins of neural systems. Nature. Nature Publishing Group; 2014;510: 109–114.
	Tentaculata	Lobata	Bolinopsidae	Bolinopsis	Bolinopsis infundibulum	SRP114767	Moroz LL, Kocot KM, Citarella MR, Dosung S, Norekian TP, Povolotskaya IS, et al. The ctenophore genome and the evolutionary origins of neural systems. Nature. Nature Publishing Group; 2014;510: 109–114.
	Tentaculata	Lobata	Bolinopsidae	Mnemiopsis	Mnemiopsis leidyi		Moroz LL, Kocot KM, Citarella MR, Dosung S, Norekian TP, Povolotskaya IS, et al. The ctenophore genome and the evolutionary origins of neural systems. Nature. Nature Publishing Group; 2014;510: 109–114. Ryan JF, Pang K, Schnitzler CE, Nguyen AD, Moreland RT, Simmons DK, et al. The genome of the ctenophore Mnemiopsis leidyi and its implications for cell type evolution. Science. 2013;342: 1242592.
	Tentaculata	Lobata	Eurhamphaeidae	Eurhamphaea	Eurhamphaea vexilligera	SRP114767	Whelan NV, Kocot KM, Moroz TP, Mukherjee K, Williams P, Paulay G, et al. Ctenophore relationships and their placement as the sister group to all other animals. NatEcol Evol. 2017;1: 1737–1746.
	Tentaculata	Lobata	Ocyropsidae	Ocyropsis	Ocyropsis crystallina	SRP114767	Whelan NV, Kocot KM, Moroz TP, Mukherjee K, Williams P, Paulay G, et al. Ctenophore relationships and their placement as the sister group to all other animals. NatEcol Evol. 2017;1: 1737–1746.
	Tentaculata	Platyctenida	Coeloplanidae	Coeloplana	Coeloplana astericola		Moroz LL, Kocot KM, Citarella MR, Dosung S, Norekian TP, Povolotskaya IS, et al. The ctenophore genome and the evolutionary origins of neural systems. Nature. Nature Publishing Group; 2014;510: 109–114.
	Tentaculata	Platyctenida	Coeloplanidae	Coeloplana	Coeloplana cf meteoris	SRP072932	Simion P, Philippe H, Baurain D, Jager M, Richter DJ, Di Franco A, et al. A Large and Consistent Phylogenomic Dataset Supports Sponges as the Sister Group to All OtherAnimals. Curr Biol. Elsevier; 2017;27: 958–967.
	Tentaculata	Platyctenida	Coeloplanidae	Vallicula	Vallicula multiformis	SRP072932, SRP001155	Simion P, Philippe H, Baurain D, Jager M, Richter DJ, Di Franco A, et al. A Large and Consistent Phylogenomic Dataset Supports Sponges as the Sister Group to All OtherAnimals. Curr Biol. Elsevier; 2017;27: 958–967. Moroz LL, Kocot KM, Citarella MR, Dosung S, Norekian TP, Povolotskaya IS, et al. The ctenophore genome and the evolutionary origins of neural systems. Nature. Nature Publishing Group; …
PLACOZOA	-	-	Trichoplacidae	Trichoplax	Trichoplax adhaerens		Srivastava M, Begovic E, Chapman J, Putnam NH, Hellsten U, Kawashima T, et al. The Trichoplax genome and the nature of placozoans. Nature. 2008;454: 955–960.[84]
				Hoilungia	Hoilungia hongkongensis		Eitel M, Francis WR, Varoqueaux F, Daraspe J, Osigus H-J, Krebs S, et al. (2018) Comparative genomics and the nature of placozoan species. PLoS Biol 16(7): e2005359. https://doi. org/10.1371/journal.pbio.2005359
CNIDARIA	Anthozoa	Actiniaria	Actiniidae	Actinia	Actinia tenebrosa	GEVE00000000.1	van der Burg CA, Prentis PJ, Surm JM, Pavasovic A. Insights into the innate immunome of actiniarians using a comparative genomic approach. BMC Genomics. 2016;17: 850.
	Anthozoa	Actiniaria	Actiniidae	Anthopleura	Anthopleura buddemeieri		van der Burg CA, Prentis PJ, Surm JM, Pavasovic A. Insights into the innate immunome of actiniarians using a comparative genomic approach. BMC Genomics. 2016;17: 850.
	Anthozoa	Actiniaria	Actiniidae	Anthopleura	Anthopleura elegantissima	GBXJ00000000.1, GBYC00000000.1	available at http://people.oregonstate.edu/~meyere/data.html
	Anthozoa	Actiniaria	Actiniidae	Aulactinia	Aulactinia veratra		van der Burg CA, Prentis PJ, Surm JM, Pavasovic A. Insights into the innate immunome of actiniarians using a comparative genomic approach. BMC Genomics. 2016;17: 850.
	Anthozoa	Actiniaria	Aiptasiidae	Exaiptasia	Exaiptasia pallida		Lehnert EM, Burriesci MS, Pringle JR. Developing the anemone Aiptasia as a tractable model for cnidarian-dinoflagellate symbiosis: the transcriptome of aposymbiotic A. pallida.BMC Genomics. 2012;13: 271. Lehnert EM, Mouchka ME, Burriesci MS, Gallo ND, Schwarz JA, Pringle JR. Extensive differences in gene expression between symbiotic and aposymbiotic cnidarians. G3 . 2014;4: 277–295. Zapata F, Goe…
	Anthozoa	Actiniaria	Edwardsiidae	Nematostella	Nematostella vectensis		Putnam NH, Srivastava M, Hellsten U, Dirks B, Chapman J, Salamov A, et al. Sea anemone genome reveals ancestral eumetazoan gene repertoire and genomic organization. Science. 2007;317: 86–94. Moran Y, Fredman D, Praher D, Li XZ, Wee LM, Rentzsch F, et al. Cnidarian microRNAs frequently regulate targets by cleavage. Genome Res. 2014;24: 651–663.
	Anthozoa	Alcyonacea	Coralliidae	Corallium	Corallium rubrum		Pratlong M, Haguenauer A, Chabrol O, Klopp C, Pontarotti P, Aurelle D. The red coral (Corallium rubrum) transcriptome: a new resource for population genetics and localadaptation studies. Mol Ecol Resour. 2015;15: 1205–1215.
	Anthozoa	Alcyonacea	Gorgoniidae	Gorgonia	Gorgonia ventalina		Burge, C. A., Mouchka, M. E., Harvell, C. D., & Roberts, S. (2013). Immune response of the Caribbean sea fan, Gorgonia ventalina, exposed to an Aplanochytrium parasite as revealed by transcriptome sequencing. Frontiers in physiology, 4, 180.
	Anthozoa	Corallimorpharia	Corallimorphidae	Corynactis	Corynactis australis	GELM00000000.1	Lin MF, Chou WH, Kitahara MV, Chen CLA, Miller DJ, Forêt S. Corallimorpharians nare not “naked corals”: insights into relationships between Scleractinia and Corallimorpharia from phylogenomic analyses. PeerJ. PeerJ Inc.; 2016;4: e2463.
	Anthozoa	Corallimorpharia	Discosomatidae	Amplexidiscus	Amplexidiscus fenestrafer		Wang X, Liew YJ, Li Y, Zoccola D, Tambutte S, Aranda M. Draft genomes of the corallimorpharians Amplexidiscus fenestrafer and Discosoma sp. Mol Ecol Resour.2017;17: e187–e195
	Anthozoa	Corallimorpharia	Discosomatidae	Discosoma	Discosoma sp		Wang X, Liew YJ, Li Y, Zoccola D, Tambutte S, Aranda M. Draft genomes of the corallimorpharians Amplexidiscus fenestrafer and Discosoma sp. Mol Ecol Resour.2017;17: e187–e195
	Anthozoa	Corallimorpharia	Discosomatidae	Rhodactis	Rhodactis indosinensis	GELO00000000.1	Lin MF, Chou WH, Kitahara MV, Chen CLA, Miller DJ, Forêt S. Corallimorpharians nare not “naked corals”: insights into relationships between Scleractinia and Corallimorpharia from phylogenomic analyses. PeerJ. PeerJ Inc.; 2016;4: e2463.
	Anthozoa	Corallimorpharia	Ricordeidae	Ricordea	Ricordea yuma	GELN00000000.1	Lin MF, Chou WH, Kitahara MV, Chen CLA, Miller DJ, Forêt S. Corallimorpharians nare not “naked corals”: insights into relationships between Scleractinia and Corallimorpharia from phylogenomic analyses. PeerJ. PeerJ Inc.; 2016;4: e2463.
	Anthozoa	Scleractinia	Acroporidae	Acropora	Acropora digitifera		Shinzato C, Shoguchi E, Kawashima T, Hamada M, Hisata K, Tanaka M, et al. Using the Acropora digitifera genome to understand coral responses to environmental change. Nature. Nature Publishing Group; 2011;476: 320–323.
	Anthozoa	Scleractinia	Acroporidae	Astreopora	Astreopora sp		Bhattacharya D, Agrawal S, Aranda M, Baumgarten S, Belcaid M, Drake JL, et al. Comparative genomics explains the evolutionary success of reef-forming corals. Elife. 2016;5. Available: https://www.ncbi.nlm.nih.gov/pmc/articles/PMC4878875
	Anthozoa	Scleractinia	Acroporidae	Montipora	Montipora aequituberculata		Kenkel lab at http://dornsife.usc.edu/labs/carlslab/data/
	Anthozoa	Scleractinia	Acroporidae	Montipora	Montipora digitata		González-Pech RA, Vargas S, Francis WR, Wörheide G. Transcriptomic Resilience of the Montipora digitata Holobiont to Low pH. Frontiers in Marine Science. 2017;4: 403.
	Anthozoa	Scleractinia	Acroporidae	Alveopora	Alveopora japonica	GGJR00000000.1	Ryu,T. Reference transcriptome of colonial scleractinian coral Alveopora japonica : Unpublished
	Anthozoa	Scleractinia	Agariciidae	Agaricia	Agaricia lamarcki	GGLC00000000.2	Veglia,A.J., Hammerman,N.M., Rivera-Vicens,R.E., Schizas,N.V. De novo transcriptome assembly of the coral Agaricia lamarcki from mesophotic depths in southwest Puerto Rico : Unpublished
	Anthozoa	Scleractinia	Dendrophyllidae	Dendrophyllia	Dendrophyllia sp.		Yum, L. K., Baumgarten, S., Röthig, T., Roder, C., Roik, A., Michell, C., & Voolstra, C. R. (2017). Transcriptomes and expression profiling of deep-sea corals from the Red Sea provide insight into the biology of azooxanthellate corals. Scientific reports, 7(1), 6442.
	Anthozoa	Scleractinia	Euphylliidae	Galaxea	Galaxea acrhelia		Kenkel CD, Bay LK. Novel transcriptome resources for three scleractinian coral species from the Indo-Pacific. Gigascience. 2017;6: 1–4.
	Anthozoa	Scleractinia	Euphylliidae	Galaxea	Galaxea fascicularis	GFAZ00000000.1	Lin Z, Chen M, Dong X, Zheng X, Huang H, Xu X, et al. Transcriptome profiling of Galaxea fascicularis and its endosymbiont Symbiodinium reveals chronic eutrophication tolerance pathways and metabolic mutualism between partners. Sci Rep. 2017;7: 42100.
	Anthozoa	Scleractinia	Flabellidae	Rhizotrochus	Rhyzothrocus stypus		Yum, L. K., Baumgarten, S., Röthig, T., Roder, C., Roik, A., Michell, C., & Voolstra, C. R. (2017). Transcriptomes and expression profiling of deep-sea corals from the Red Sea provide insight into the biology of azooxanthellate corals. Scientific reports, 7(1), 6442.
	Anthozoa	Scleractinia	Fungiidae	Fungia	Fungia scutaria		available at reefgenomics.org
	Anthozoa	Scleractinia	Merulinidae	Orbicella	Orbicella faveolata	MZGG00000000.1	Anderson, D. A., Walz, M. E., Weil, E., Tonellato, P., & Smith, M. C. (2016). RNA-Seq of the Caribbean reef-building coral Orbicella faveolata (Scleractinia-Merulinidae) under bleaching and disease stress expands models of coral innate immunity. PeerJ, 4, e1616.
	Anthozoa	Scleractinia	Merulinidae	Cyphastrea	Cyphastrea serailia	GETH00000000.1	Chen,M.Transcriptome of the hermatypic coral (Cyphastrea serailia) and the ahermatypic coral (Acanthogorgia vegae)
	Anthozoa	Scleractinia	Montastraeidae	Montastraea	Montastraea cavernosa		available at reefgenomics.org
	Anthozoa	Scleractinia	Mussidae	Favia	Favia sp.		available at reefgenomics.org
	Anthozoa	Scleractinia	Mussidae	Pseudodiploria	Pseudodiploria strigosa		available at reefgenomics.org
	Anthozoa	Scleractinia	Pocilloporidae	Madracis	Madracis auretenra		Bhattacharya D, Agrawal S, Aranda M, Baumgarten S, Belcaid M, Drake JL, et al. Comparative genomics explains the evolutionary success of reef-forming corals. Elife. 2016;5. Available:
	Anthozoa	Scleractinia	Pocilloporidae	Seriatopora	Seriatopora hystrix		Bhattacharya D, Agrawal S, Aranda M, Baumgarten S, Belcaid M, Drake JL, et al. Comparative genomics explains the evolutionary success of reef-forming corals. Elife. 2016;5. Available:
	Anthozoa	Scleractinia	Pocilloporidae	Stylophora	Stylophora pistillata		Voolstra, C. R., Li, Y., Liew, Y. J., Baumgarten, S., Zoccola, D., Flot, J. F., ... & Aranda, M. (2017). Comparative analysis of the genomes of Stylophora pistillata and Acropora digitifera provides evidence for extensive differences between species of corals. Scientific reports, 7(1), 17583.
	Anthozoa	Scleractinia	Poritidae	Goniopora	Goniopora columna		Kenkel CD, Bay LK. Novel transcriptome resources for three scleractinian coral species from the Indo-Pacific. Gigascience. 2017;6: 1–4.
	Anthozoa	Scleractinia	Poritidae	Porites	Porites australiensis		Bhattacharya D, Agrawal S, Aranda M, Baumgarten S, Belcaid M, Drake JL, et al. Comparative genomics explains the evolutionary success of reef-forming corals. Elife. 2016;5. Available:
	Anthozoa	Scleractinia	Poritidae	Porites	Porites lobata	SRP094814	Bhattacharya D, Agrawal S, Aranda M, Baumgarten S, Belcaid M, Drake JL, et al. Comparative genomics explains the evolutionary success of reef-forming corals. Elife. 2016;5. Available:
	Anthozoa	Zoantharia	Sphenopidae	Palythoa	Palythoa caribaeorum	GESO00000000.1	Huang C, Morlighem J-ÉRL, Cai J, Liao Q, Perez CD, Gomes PB, et al. Identification of long non-coding RNAs in two anthozoan species and their possible implications for coral bleaching. Sci Rep. 2017;7: 5333.
	Anthozoa	Zoantharia	Sphenopidae	Protopalythoa	Protopalythoavariabilis	GCVI00000000.1	Huang, C., Morlighem, J. E. R., Zhou, H., Lima, E. P., Gomes, P. B., Cai, J., ... & Radis-Baptista, G. (2016). The transcriptome of the Zoanthid Protopalythoa variabilis (Cnidaria, Anthozoa) predicts a basal repertoire of toxin-like and venom-auxiliary polypeptides. Genome biology and evolution, 8(9), 3045-3064.
	Cubozoa	Carybdeida	Alatinidae	Alatina	Alatina alata	GEUJ00000000.1, SRP056878	Ames, C. L., Ryan, J. F., Bely, A. E., Cartwright, P., & Collins, A. G. (2016). A new transcriptome and transcriptome profiling of adult and larval tissue in the box jellyfish Alatina alata: an emerging model for studying venom, vision and sex. BMC genomics, 17(1), 650.
	Cubozoa	Chirodropida	Chirodropidae	Chironex	Chironex fleckeri	SRP055535	Brinkman DL, Jia X, Potriquet J, Kumar D, Dash D, Kvaskoff D, et al. Transcriptome and venom proteome of the box jellyfish Chironex fleckeri. BMC Genomics. 2015;16: 407.
	Hydrozoa	Anthoathecata	Hydractiniidae	Hydractinia	Hydractinia polyclina		Kayal E, Bastian B, Pankey MS, Ohdera A, Medina M, Plachetzki DC, et al. Comprehensive phylogenomic analyses resolve cnidarian relationships and the origins of keyorganismal traits. PeerJ Preprints. PeerJ, Inc.; 2017; Available:
	Hydrozoa	Anthoathecata	Hydridae	Hydra	Hydra magnipapillata		available at compagen.com
	Hydrozoa	Anthoathecata	Milleporidae	Millepora	Millepora squarrosa	GFGU00000000.1	Schizas,N.V. De novo transcriptome assembly of Millepora squarrosa (hydrocoral) from the Caribbean : Unpublished
	Hydrozoa	Anthoathecata	Milleporidae	Millepora	Millepora complanata	GFGT00000000.1	Schizas,N.V. De novo transcriptome assembly of Millepora squarrosa (hydrocoral) from the Caribbean : Unpublished
	Hydrozoa	Anthoathecata	Milleporidae	Millepora	Millepora alcicornis	GFAS00000000.1	Ortiz-González IC, Rivera-Vicéns RE, Schizas NV. De novo transcriptome assembly of The hydrocoral Millepora alcicornis (branching fire coral) from the Caribbean. MarGenomics. 2017;32: 27–30.
	Hydrozoa	Anthoathecata	Oceaniidae	Turritopsis	Turritopsis sp	IAAF00000000.1	Hasegawa, Y., Watanabe, T., Takazawa, M., Ohara, O., & Kubota, S. (2016). De novo assembly of the transcriptome of Turritopsis, a jellyfish that repeatedly rejuvenates. Zoological science, 33(4), 366-371.
	Hydrozoa	Limnomedusae	Olindiidae	Craspedacusta	Craspedacusta sowerbyi	GAMY00000000.1	Fidler, A. L., Vanacore, R. M., Chetyrkin, S. V., Pedchenko, V. K., Bhave, G., Yin, V. P., ... & Borza, D. B. (2014). A unique covalent bond in basement membrane is a primordial innovation for tissue evolution. Proceedings of the National Academy of Sciences, 111(1), 331-336.
	Scyphozoa	Rhizostomeae	Rhizostomatidae	Rhopilema	Rhopilema esculentum	GEMS00000000.1, GFYS00000000.1, SRP073155	Li Y, Zhou Z, Tian M, Tian Y, Dong Y, Li S, et al. Exploring single nucleotide polymorphism (SNP), microsatellite (SSR) and differentially expressed genes in the jellyfish(Rhopilema esculentum) by transcriptome sequencing. Mar Genomics. 2017; doi:10.1016/j.margen.2017.01.007
	Scyphozoa	Rhizostomeae	Rhizostomatidae	Stomolophus	Stomolophus meleagris	SRP037742	Li R, Yu H, Xue W, Yue Y, Liu S, Xing R, et al. Jellyfish venomics and venom gland transcriptomics analysis of Stomolophus meleagris to reveal the toxins associated with sting. J Proteomics. 2014;106: 17–29
	Scyphozoa	Semaeostomeae	Cyaneidae	Cyanea	Cyanea capillata	SRP056566	Liu G, Zhou Y, Liu D, Wang Q, Ruan Z, He Q, et al. Global Transcriptome Analysis of the Tentacle of the Jellyfish Cyanea capillata Using Deep Sequencing and Expressed Sequence Tags: Insight into the Toxin- and Degenerative Disease-Related Transcripts. PLoSOne. 2015;10: e0142680.
	Scyphozoa	Semaeostomeae	Cyaneidae	Cyanea	Cyanea nozakii	SRP060482
	Scyphozoa	Semaeostomeae	Ulmaridae	Aurelia	Aurelia aurita		Brekhman V, Malik A, Haas B, Sher N, Lotan T. Transcriptome profiling of thedynamic life cycle of the scypohozoan jellyfish Aurelia aurita. BMC Genomics. 2015;16:74
	Staurozoa	Stauromedusae	Craterolophidae	Craterolophus	Craterolophus convolvulus	HAGZ00000000.1	Kayal E, Bastian B, Pankey MS, Ohdera A, Medina M, Plachetzki DC, et al. Comprehensive phylogenomic analyses resolve cnidarian relationships and the origins of keyorganismal traits. PeerJ Preprints. PeerJ, Inc.; 2017; Available:
	Staurozoa	Stauromedusae	Haliclystidae	Haliclystus	Haliclystus auricula	HAHA00000000.1	Kayal E, Bastian B, Pankey MS, Ohdera A, Medina M, Plachetzki DC, et al. Comprehensive phylogenomic analyses resolve cnidarian relationships and the origins of keyorganismal traits. PeerJ Preprints. PeerJ, Inc.; 2017; Available:http://search.proquest.com/openview/8ec67f18907e23ab801b8f477ec69559/1?pqorigsite=gscholar&cbl=2045933
	Staurozoa	Stauromedusae	Haliclystidae	Haliclystus	Halyclistus sanjuanensis	HAHB00000000.1	Kayal E, Bastian B, Pankey MS, Ohdera A, Medina M, Plachetzki DC, et al. Comprehensive phylogenomic analyses resolve cnidarian relationships and the origins of keyorganismal traits. PeerJ Preprints. PeerJ, Inc.; 2017; Available:http://search.proquest.com/openview/8ec67f18907e23ab801b8f477ec69559/1?pqorigsite=gscholar&cbl=2045933
	Staurozoa	Stauromedusae	Kishinouyeidae	Calvadosia	Calvadosia cruxmelitensis	HAHC00000000.1	Kayal E, Bastian B, Pankey MS, Ohdera A, Medina M, Plachetzki DC, et al. Comprehensive phylogenomic analyses resolve cnidarian relationships and the origins of keyorganismal traits. PeerJ Preprints. PeerJ, Inc.; 2017; Available:http://search.proquest.com/openview/8ec67f18907e23ab801b8f477ec69559/1?pqorigsite=gscholar&cbl=2045933
	Staurozoa	Stauromedusae	Lucernariidae	Lucernaria	Lucernaria quadricornis	HAHD00000000.1	Kayal E, Bastian B, Pankey MS, Ohdera A, Medina M, Plachetzki DC, et al. Comprehensive phylogenomic analyses resolve cnidarian relationships and the origins of keyorganismal traits. PeerJ Preprints. PeerJ, Inc.; 2017; Available:http://search.proquest.com/openview/8ec67f18907e23ab801b8f477ec69559/1?pqorigsite=gscholar&cbl=2045933
BILATERIA (ONLY FOR GALAXIN RELATED PROTEINS PHYLOGENY)
ANELLIDA
	Polychaeta	Sabellida	Siboglinidae	Riftia	Riftia pachyptila	ABW24403.1	Sanchez, S., Hourdez, S., & Lallier, F. H. (2007). Identification of proteins involved in the functioning of Riftia pachyptila symbiosis by Subtractive Suppression Hybridization. BMC genomics, 8(1), 337.
	Polychaeta	Sabellida	Siboglinidae	Osedax	Osedax japonica		Miyamoto, N., Yoshida, M. A., Koga, H., & Fujiwara, Y. (2017). Genetic mechanisms of bone digestion and nutrient absorption in the bone-eating worm Osedax japonicus inferred from transcriptome and gene expression analyses. BMC evolutionary biology, 17(1), 17
	Polychaeta	Phyllodocida	Polynoidae	Harmothoe	Harmothoe imbricata		Francis, W. R., Christianson, L. M., Kiko, R., Powers, M. L., Shaner, N. C., & Haddock, S. H. (2013). A comparison across non-model animals suggests an optimal sequencing depth for de novo transcriptome assembly. BMC genomics, 14(1), 1.Francis, W. R., Christianson, L. M., Kiko, R., Powers, M. L., Shaner, N. C., & Haddock, S. H. (2013). A comparison across non-model animals suggests an optimal seq…
	Polychaeta	Eunicida	Dorvilleidae	Ophryotrocha	Ophryotrocha diadema	GENQ00000000.1	Cannarsa, E., Zampicinini, G., Friard, O., Santovito, A., & Cervella, P. (2016). De novo transcriptome sequencing of a non-model polychaete species. Marine genomics, 29, 31-34.
	Polychaeta	Spionida	Spionidae	Pygospio	Pygospio elegans	GFPL00000000.1	Heikkinen, L. K., Kesäniemi, J. E., & Knott, K. E. (2017). De novo transcriptome assembly and developmental mode specific gene expression of Pygospio elegans. Evolution & development, 19(4-5), 205-217.
	Polychaeta	Amphinomida	Amphinomidae	Hermodice	Hermodice carunculata		Mehr, S., Verdes, A., DeSalle, R., Sparks, J., Pieribone, V., & Gruber, D. F. (2015). Transcriptome sequencing and annotation of the polychaete Hermodice carunculata (Annelida, Amphinomidae). BMC genomics, 16(1), 445. (assembly available at bitbucket.org/wrf/cnidarian-transcriptomes)
MOLLUSCA
	Gastropoda	x	Ampullaridae	Pomacea	Pomacea canaliculata	GBZZ00000000.1	Transcriptome analysis between invasive Pomacea canaliculata and indigenous Cipangopaludina cahayensis reveals genomics divergence and diagnostic microsatellite/SSR markers : Unpublished – Mu,X., Hu,Y.
	Gastropoda	x	Plakobranchidae	Elysia	Elysia timida	GBRM00000000.1	ROS-associated starvation tolerance underpins plastid compatibility in animal cells : Unpublished – Gould,S.B.
	Gastropoda	Pteropoda	Limacinoidea	Limacina	Limacina antactica	GDRM00000000.1	Transcriptome of the Antarctic pteropod Limacina helicina antarctica : Unpublished – Johnson,K.M., Hofmann,G.E.
	Gastropoda	Lepetellida	Haliotidae	Haliotis	Haliotis tuberculata	GEAU00000000.1	De novo assembly and annotation of the European abalone Haliotis tuberculata transcriptome : Unpublished Harney,E., Dubief,B., Boudry,P., Basuyaux,O., Schilhabel,M.B., Huchette,S., Paillard,C.,Nunes,F.L.
	Bivalvia	Adapedonta	Pharidae	Sinonovacula	Sinonovacula constrict	GALB00000000.1	Niu, D., Wang, L., Sun, F., Liu, Z., & Li, J. (2013). Development of molecular resources for an intertidal clam, Sinonovacula constricta, using 454 transcriptome sequencing. PloS one, 8(7), e67456.
	Bivalvia	Pectinida	Pectinidae	Pecten	Pecten maximus	GAOX00000000.1	A first deep sequencing on Pecten maximus hemocytes: a genomic resource to address farming production : Unpublished – Pauletto,M., Milan,M., Bargelloni,L., Babbucci,M.
	Bivalvia	Mytilida	Mytilidea	Limnoperna	Limnoperna fortunei	GBGC00000000.1	Uliano-Silva, M., Americo, J. A., Brindeiro, R., Dondero, F., Prosdocimi, F., & de Freitas Rebelo, M. (2014). Gene discovery through transcriptome sequencing for the invasive mussel Limnoperna fortunei. PLoS One, 9(7), e102973.
	Bivalvia	Mytilida	Mytilidea	Perna	Perna viridis	GEKL00000000.1	Guerette, P. A., Hoon, S., Seow, Y., Raida, M., Masic, A., Wong, F. T., ... & Amini, S. (2013). Accelerating the design of biomimetic materials by integrating RNA-seq with proteomics and materials science. Nature biotechnology, 31(10), 908.
	Cephalopoda	Octopoda	Octopoiddea	Octopus	Octopus kaurna	GEXG00000000.1	A combined proteomic and transcriptomic analysis of slime secreted by the southern bottletail squid, Sepiadarium austrinum (Cephalopoda)
	Cephalopoda	Oegopsida	Enoploteuthidae	Watasenia	Watasenia scintillans	GEDW00000000.1	Mass spectrometry analysis and transcript sequencing reveal homologs of firefly luciferase in glowing squid crystals : Unpublished – Sharpe,M.L.
	Cephalopoda	Sepiida	Sepiidae	Sepia	Sepia pharaonis	GEIE00000000.1	A transcriptome resource for pharaoh cuttlefish (Sepia pharaonis) after ink ejection 1 n by short-time pressing : Unpublished – Wen,J.
ÉCHINODERMATA
	Echinoidea	Camarodonta	Strongylocenrtotidae	Strongylocentrotus	Strongylocentrotus purpuratus	XP_003726645.2	Sodergren, E., Weinstock, G. M., Davidson, E. H., Cameron, R. A., Gibbs, R. A., Angerer, R. C., ... & Coffman, J. A. (2006). The genome of the sea urchin Strongylocentrotus purpuratus. Science, 314(5801), 941-952.
	Echinoidea	Cidaroida	Cidaridae	Eucidaris	Eucidaris tribuloides	GAZP00000000.1	Phylogenetic analysis of Echinoderms : Unpublished – Reich,A., Wessel,G.
	Echinoidea	Camarodonta	Toxopneustidae	Lytechinus	Lytechinus variegatus	GAUR00000000.1	Phylogenetic analysis of Echinoderms : Unpublished – Reich,A., Wessel,G
	Asteroidea	Paxillosida	Luidiidae	Luidia	Luidia calthrata	GAVQ00000000.1	Phylogenetic analysis of Echinoderms : Unpublished – Reich,A., Wessel,G.
	Asteroidea	Forcipulatida	Asteriidae	Marthasterias	Marthasterias glacialis	GAVI00000000.1	Phylogenetic analysis of Echinoderms : Unpublished – Reich,A., Wessel,G.
	Asteroidea	Forcipulatida	Asteriidae	Asterias	Asterias forbesi	GAUS00000000.1	Phylogenetic analysis of Echinoderms : Unpublished – Reich,A., Wessel,G.
	Holothuroidea	Synallactida	Stichopodidae	Apostichopus	Apostichopus japonicus	GFKU00000000.1	Different individuals of Apostichopus japonicus in high-temperature environments TSA : Unpublished – Gao,L., He,C.
	Crinoidea	Comatulida	Comatulidae	Anneissia	Anneissia japonica	GAZO00000000.1	Phylogenetic analysis of Echinoderms : Unpublished – Reich,A., Wessel,G.
