# Supplementary material for: New Non-Bilaterian Transcriptomes Provide Novel Insights into the Evolution of Coral Skeletomes
Source: Genome Biol Evol. 2019 Sep 13;11(11):3068–81. doi: 10.1093/gbe/evz199 (PMC6824150; doi:10.1093/gbe/evz199)
Supplement: evz199_Supplementary_Data [file evz199_supplementary_data.zip › SMat3_Queries_list_and_features.xlsx]

## Sheet: Sheet1
Sequence Accession	Protein Name	Organism	Length	Completeness	Source	Notes
B3EWY9.1	Mucin-like	Acropora millepora	1594	5’ partial	Ramos-Silva et al (2013)
B3EWZ3.1	Coadhesin	Acropora millepora	1675	5’ partial	“ “
B3EWZ8.1	Ectin	Acropora millepora	400	3’ partial	“ “
B3EX02.1	MAM and fibronectin-containing protein	Acropora millepora	422	5’ partial	“ “
G8HTB6.1	ZP domain-containing protein	Acropora millepora	444	Complete	“ “
B3EX01.1	CUB domain-containing protein	Acropora millepora	409	Complete	“ “
B8UU59.1	Polycystic kidney disease 1 – related protein	Acropora millepora	3029	3’ partial	“ “
B8UU78.1	EGF and laminin G domain-containing protein	Acropora millepora	1124	5’ partial	“ “
B8V7Q1.1	Protocadherin-like	Acropora millepora	4467	Complete	“ “
B8V7R6.1	Collagen alpha chain	Acropora millepora	885	5’ partial	“ “
B8VIW9.1	Fibronectin type III domain-containing protein	Acropora millepora	1280	Complete	“ “
B3EWZ5.1	MAM and LDL-receptor class A domain-containing protein 1	Acropora millepora	5145	Internal	“ “
B3EWZ6.1	MAM and LDL-receptor class A domain-containing protein 2	Acropora millepora	7311	Internal	“ “
B3EWZ7.1	Threonine-rich protein	Acropora millepora	288	3’ partial	“ “
B3EWZ9.1	Hephaestin-like	Acropora millepora	1114	Complete	“ “
B8V7P3.1	Putative carbonic anhydrase	Acropora millepora	148	Internal	“ “
B8V7S0.1	CUB and peptidase domain-containing protein 1	Acropora millepora	435	Internal	“ “
B8VIV4.1	CUB and peptidase domain-containing protein 2	Acropora millepora	389	Internal	“ “
B7W114.1	Cephalotoxin-like protein	Acropora millepora	473	3’ partial	“ “
B3EWY6.1	Skeletal aspartic acid-rich protein 1	Acropora millepora	386	Complete	“ “
B3EWY8.1	Skeletal aspartic acid-rich protein 2	Acropora millepora	390	5’ partial	“ “
B3EWY7.1	Acidic skeletal organic matrix protein	Acropora millepora	359	Complete	“ “
B3EWZ0.1	Secreted acidic protein 1A	Acropora millepora	168	3’ partial	“ “
B3EWZ1.1	Secreted acidic protein 1B	Acropora millepora	143	Complete	“ “
B3EWZ4.1	Secreted acidic protein 2	Acropora millepora	165	5’ partial	“ “
B7W112.1	Aspartic and glutamic acid-rich protein	Acropora millepora	522	Complete	“ “
B3EX00.1	Uncharacterized skeletal organic matrix protein 1	Acropora millepora	448	Internal	“ “
B7WFQ1.1	Uncharacterized skeletal organic matrix protein 2	Acropora millepora	505	Complete	“ “
B8RJM0.1	Uncharacterized skeletal organic matrix protein 3	Acropora millepora	443	3’ partial	“ “
B8UU74.1	Uncharacterized skeletal organic matrix protein 4	Acropora millepora	204	5’ partial	“ “
B3EWZ2.1	Uncharacterized skeletal organic matrix protein 8	Acropora millepora	214	Complete	“ “
B8VIU6.1	Uncharacterized skeletal organic matrix protein 5	Acropora millepora	256	Complete	“ “
B8VIX3.1	Uncharacterized skeletal organic matrix protein 6	Acropora millepora	430	Complete	“ “
B8WI85.1	Uncharacterized skeletal organic matrix protein 7	Acropora millepora	422	Complete	“ “
D9IQ16.1	Galaxin	Acropora millepora	338	Complete	“ “
B8UU51.1	Galaxin-2	Acropora millepora	275	Complete	“ “
P2 / AGG36361.1	CARP 4	Stylophora pistillata	311	Partial	Drake et al (2013)	As query for this protein we used the corresponding sequence present in the S.pistillata assembly of Voolstra et al (2017)
P15 / AGG36358.1	CARP5	Stylophora pistillata	258	Partial	“ “	As query for this protein we used the corresponding sequence present in the S.pistillata assembly of Voolstra et al (2017)
P27 / AGG36350.1	Alpha Integrin-like	Stylophora pistillata	186	Partial	“ “	As query for this protein we used the corresponding sequence present in the S.pistillata assembly of Voolstra et al (2017)
Stylophora_pistillata_16373	SAARP-like	Stylophora pistillata	369	Partial	Bhattacharya et al (2016)
Stylophora_pistillata_17235	SAARP-like	Stylophora pistillata	343	Complete	Bhattacharya et al (2016)
ANJ59756.1	CruCA1	Corallium rubrum	356	Partial	Le Goff et al (2016)
ANJ59757.1	CruCA2	Corallium rubrum	225	Partial	“ “
ANJ59758.1	CruCA3	Corallium rubrum	262	Complete	“ “
ANJ59759.1	CruCA4	Corallium rubrum	284	Complete	“ “
ANJ59760.1	CruCA5	Corallium rubrum	335	Complete	“ “
ANJ59761.1	CruCA6	Corallium rubrum	281	Complete	“ “
C1KIY9.1	SCRiP-1	Orbicella faveolata	79	Complete	Sunagawa et al (2009)
C1KIY10.1	SCRiP-2	Orbicella faveolata	68	Complete	“ “
ACO24832.1	SCRiP-3a	Orbicella faveolata	116	Complete	“ “
C1KIZ3.1	SCRiP-4	Orbicella faveolata	81	Complete	“ “
C1KIZ4.1	SCRiP-5	Orbicella faveolata	68	Complete	“ “
C1KIZ5.1	SCRiP-6	Orbicella faveolata	81	Complete	“ ”
B2ZG38.1	SCRiP-8	Orbicella faveolata	74	Complete	“ “
C0H693.1	SCRiP-1a	Montipora capitata	81	Complete	“ “
C0H694.1	SCRiP-1b	Montipora capitata	81	Complete	“ “
AFI47691.1	Scleritin	Corallium rubrum	155	Complete	Debreuil et al 2012
P84537.1	Carbonic anhydrase	Lobophytum crassum	175	Partial	Rahman et al (2006)
