# Supplementary material for: New Non-Bilaterian Transcriptomes Provide Novel Insights into the Evolution of Coral Skeletomes
Source: Genome Biol Evol. 2019 Sep 13;11(11):3068–81. doi: 10.1093/gbe/evz199 (PMC6824150; doi:10.1093/gbe/evz199)
Supplement: evz199_Supplementary_Data [file evz199_supplementary_data.zip › SMat4_Scleractinian_nonacidic_sequences.xlsx]

## Sheet: Sheet1
Protein ID	Organism		P.carnosus	E-value	P.strigosa	E-value	Montastrea cavernosa	E-value	Orbicella faveolata	E-value	Favia	E-value	Fungia scutaria	E-value	Cyphastrea serailia	E-value	Madracis auretenra	E-value	Stylophora pistillata	E-value	Seriatopora histrix	E-value	Pocillopora damicornis	E-value	Acropora digitifera	E-value	Montipora digitata	E-value	Montipora aequituberculata	E-value	Agaricia lamarcki	E-value	Alveopora japonica	E-value	Galaxea acrhelia	E-value	Galaxea fascicularis	E-value	Astreopora	E-value	Dendrophyllia	E-value	Rhizotrochus typus	E-value	Goniopora columna	E-value	Porites australiensis	E-value	Porites lobata
Hma2.232959	H.magnipapillata		42253	2.43e-20	7427	1.33e-23	2049	4.79e-21	comp41390_c0_seq1	7.64e-17	34447	7.68e-17	61513	2.63e-10	GETH01060458.1	6-32e-23	59026	9.76e-25			No hit		No hit		2051	1.43e-15	TR2720|c7_g1_i1	2.21e-18	c72657_g1_i2	1.41e-17	GGLC02105777.1	3.92e-18	GGJR01140701.1	8.93e-21	c58019_g10_i4	4.26e-20	GFAZ01110178.1	7.07e-21	1669	5.16e-23	comp44663_c0_seq1	5.97e-24	comp40793_c0_seq1	5.32e-26	c94057_g1_i1	1.86e-19	31214	5.67e-21	15419
HAGY01006106.1	C.borealis		42253	4e-35	7427	1.23e-34	7160	7.06e-37	comp41390_c0_seq1	2.12e-16	24967	2.7e-26	7257	7.05e-21	GETH01060458.1	2.15e-37	57114	7.98e-40			comp93189_c0_seq1	1.29e-21	No hit		2051	1.56e-17	TR2720|c7_g1_i1	4.67e-18	c72657_g1_i2	7.15e-20	GGLC02012997.1	6.73e-19	GGJR01140701.1	8.9e-18	c58019_g10_i4	4.98e-25	GFAZ01110178.1	1.73e-30	29657	1.9e-31	comp46757_c0_seq1	1.17e-34	comp40793_c0_seq1	6.25e-41	c107710_g1_i4	1.14e-33	46007	2.45e-33	21745
GEVE01073487.1	A.tenebrosa		42253	3.26e-45	7427	6.07e-44	7160	9.34e-45	comp41390_c0_seq1	4.56e-24	24967	9.03e-31	7257	1.74e-19	GETH01053299.1	3.04e-34	57114	1.67e-38			comp93189_c0_seq1	2.75e-19	1493	8.49e-14	2051	5.87e-23	TR4386|c14_g1_i1	5.99e-25	c72657_g1_i2	1.36e-16	GGLC02087710.1	2.41e-23	GGJR01140701.1	2.88e-25	c58019_g10_i4	8.73e-29	GFAZ01110178.1	1.88e-34	29657	5.69e-41	comp46757_c0_seq1	5.86e-41	comp40793_c0_seq1	7.83e-39	c107710_g1_i4	2.92e-35	46007	6.03e-37	21745
DN7824_c0_g1_i3	C.nozakii		42253	1.56e-50	7427	1.13e-48	7160	1.8e-49	comp41390_c0_seq1	1.02e-26	24967	5.17e-38	7257	8.87e-32	GETH01060458.1	5.97e-48	57114	9.47e-50			comp93189_c0_seq1	3.77e-26	17432	6.33e-15	2051	2.07e-21	TR23487|c9_g1_i2	3.27e-25	c83003_g1_i1	8.47e-22	GGLC02000012.1	2.58e-27	GGJR01140701.1	3.94e-25	c58019_g10_i4	4.79e-38	GFAZ01110178.1	1.36e-42	29657	3.39e-48	comp46757_c0_seq1	4.07e-48	comp40793_c0_seq1	5.42e-54	c107710_g1_i4	1.37e-46	46007	7.26e-43	21745
TR20753_c1_g1_i3	C.capillata		42253	2.55e-55	7427	5.27e-55	7160	1.87e-53	comp41390_c0_seq1	1.07e-32	24967	9.59e-36	7257	4.72e-34	GETH01060458.1	2.29e-46	57114	1.1e-53			comp93189_c0_seq1	1.14e-32	17432	3.17e-15	2051	1.65e-22	TR2720|c7_g1_i1	2.35e-24	c72657_g1_i2	3.63e-22	GGLC02012997.1	3.32e-32	GGJR01140701.1	5.47e-26	c58019_g10_i4	4.97e-39	GFAZ01110178.1	2.55e-43	29657	3.56e-52	comp46757_c0_seq1	1.47e-50	comp40793_c0_seq1	3.9e-53	c107710_g1_i4	1.44e-49	46007	3.77e-46	21745
TR26592_c1_g2_i1	C.fleckeri		42253	4.1e-57	7427	2.25e-57	7160	5.96e-57	comp41390_c0_seq1	3.88e-26	24967	8.51e-38	7257	3.6e-28	GETH01053299.1	6.26e-47	57114	4e-51			comp93189_c0_seq1	7.88e-26	No hit		2051	4.31e-20	TR4386|c14_g1_i1	1.07e-21	c83003_g1_i1	1.7e-19	GGLC02012997.1	1.63-e31	GGJR01140701.1	5.85e-23	c58019_g10_i4	1.39e-38	GFAZ01110178.1	1.07e-48	29657	7.68e-55	comp46757_c0_seq1	1.63e-52	comp40793_c0_seq1	1.41e-44	c107710_g1_i4	1.39e-49	46007	1.55e-49	21745
contig_19175	A.aurita		42253	1.3e-33	7427	1.26e-31	7160	2.79e-33	comp41390_c0_seq1	4.8e-22	24967	1.91e-20	7257	5.58e-20	GETH01053299.1	3.87e-31	57114	5.67e-35			comp93189_c0_seq1	1.15e-17	No hit		13093	7.24e-15	TR4386|c14_g1_i1	3.2e-17	c72657_g1_i2	8.47e-15	GGLC02000012.1	3.14e-23	GGJR01020797.1	4.2e-18	c58019_g10_i4	5.51e-21	GFAZ01110178.1	8.86e-29	29657	2.16e-36	comp46757_c0_seq1	8.68e-36	comp40793_c0_seq1	2.71e-25	c107710_g1_i4	2.8e-31	46007	2.2e-33	21745
15139	N,vectensis		1685	7.03e-23	7427	1.44e-24	7160	2.27e-24	comp41390_c0_seq1	2.21e-18	24967	1.54e-20	61513	2.64e-14	GETH01060458.1	2.32e-27	57114	1.07e-21			comp93189_c0_seq1	8.83e-19	No hit		2051	6.91e-16	TR23487|c9_g1_i2	4.12e-21	c83003_g1_i1	3.58e-22	GGLC02105777.1	1.55e-22	GGJR01007932.1	1e-16	c58019_g10_i4	9.66e-22	GFAZ01110178.1	1.37e-26	29657	1.96e-26	comp46757_c0_seq1	1e-21	comp40793_c0_seq1	3.88e-29	c107710_g1_i4	1.29e-28	3369	1.4e-22	21745
HAGZ01022187.1	C.convolvolus		42253	1.05e-19	7427	2.03e-20	7160	6.22e-20	comp41390_c0_seq1	1,77e-12	34447	6.63e-19	7257	1.39e-12	GETH01060458.1	4.17e-23	57114	1.54e-22			comp93189_c0_seq1	1.86e-22	No hit		2051	1.48e-15	TR2720|c7_g1_i1	1.21e-16	c72657_g1_i2	8.26e-19	GGLC02000012.1	2.6e-17	GGJR01140701.1	5.8e-15	c50293_g1_i1	1.15e-19	GFAZ01125970.1	1.8e-17	29657	1.06e-22	comp46757_c0_seq1	2.01e-24	comp40793_c0_seq1	2.76e-24	c107710_g1_i4	6.27e-21	46007	6.22e-23	21745
comp1113_c0_seq1	A.elegantissima		42253	4.51e-32	7427	1.45e-33	7160	1.36e-32	comp41390_c0_seq1	3.94e-15	24967	5.18e-26	7257	4.85e-18	GETH01060458.1	2.72e-31	57114	1.01e-32			comp93189_c0_seq1	5.08e-25	No hit		2051	1.37e-21	TR4386|c14_g1_i1	8.78e-22	c83003_g1_i1	1.55e-17	GGLC02105777.1	4.51e-21	GGJR01140701.1	1.92e-23	c58019_g10_i4	9.42e-30	GFAZ01110178.1	4.23e-37	29657	5.88e-31	comp46757_c0_seq1	1.97e-27	comp40793_c0_seq1	5.55e-36	c107710_g1_i4	1.56e-32	31214	1.19e-24	16157
comp35093_c0_seq1	A.elegantissima		42253	2.4e-47	7427	1.52e-48	7160	2.29e-48	comp41390_c0_seq1	1.79e-24	24967	1.39e-33	7257	2.44e-33	GETH01060458.1	9.09e-46	57114	3.27e-49			comp93189_c0_seq1	8.72e-30	1493	6.76e-11	2051	2.64e-26	TR4386|c14_g1_i1	2.82e-30	c83003_g1_i1	4.84e-25	GGLC02000012.1	3.12e-29	GGJR01007932.1	1.53e-28	c58019_g10_i4	4.21e-40	GFAZ01110178.1	9.37e-46	29657	7.17e-49	comp46757_c0_seq1	2.63e-48	comp40793_c0_seq1	2e-60	c107710_g1_i4	4.16e-47	46007	3.59e-46	21745
c118073_g1_i3	A.buddemeieri		42253	7.39e-36	7427	5.61e-39	7160	3-14e-37	comp41390_c0_seq1	5.3e-17	24967	6.33e-32	7257	1.17e-23	GETH01060458.1	1.02e-39	57114	9.46e-39			comp93189_c0_seq1	4.63e-26	No hit		2051	5.62e-29	TR2720|c7_g1_i1	6.91e-25	c72657_g1_i2	8.54e-23	GGLC02087710.1	6.05e-28	GGJR01140701.1	3.63e-26	c58019_g10_i4	2.25e-30	GFAZ01110178.1	1.34e-47	29657	1.5e-41	comp46757_c0_seq1	2.21e-37	comp40793_c0_seq1	1.21e-46	c107710_g1_i4	2.08e-39	46007	1.14e-35	21745
c113723_g1_i2	A.buddemeieri		42253	4.7e-47	7427	1.5e-46	7160	1.18e-45	comp41390_c0_seq1	9-35e-26	24967	1.26e-33	7257	4.58e-31	GETH01060458.1	3.39e-26	57114	5.51e-51			comp93189_c0_seq1	2.01e-30	No hit		2051	3.38e-24	TR4386|c14_g1_i1	1.24e-30	c72657_g1_i2	1.41e-26	GGLC02000012.1	5.69e-31	GGJR01140701.1	1.22e-27	c58019_g10_i4	9.73e-42	GFAZ01110178.1	1.41e-47	29657	2.73e-53	comp46757_c0_seq1	6.2e-50	comp40793_c0_seq1	8.64e-59	c107710_g1_i4	1.1e-48	46007	6.69e-53	21745
c71055_g1_i1	Telemactis.sp		42253	9.01e-38	7427	1e-35	7160	1.67e-35	comp41390_c0_seq1	4.75e-23	24967	4.67e-25	7257	1.1e-17	GETH01060458.1	9.15e-32	57114	8.6e-38			comp93189_c0_seq1	6.91e-21	No hit		16908	1.08e-22	TR4386|c14_g1_i1	3.08e-23	c72657_g1_i2	7.33e-15	GGLC02087710.1	2.32e-24	GGJR01107815.1	1.76e-24	c58019_g10_i4	1.55e-28	GFAZ01243292.1	4.05e-32	29657	5.91e-38	comp46757_c0_seq1	7.25e-39	comp40793_c0_seq1	1.42e-34	c107710_g1_i4	1.2e-30	46007	2.94e-27	21745
c64156_g1_i1	Telemactis.sp		42253	3.83e-36	7427	2.05e-34	7160	1.82e-35	comp41390_c0_seq1	2.21e-16	24967	1.47e-21	7257	3.27e-17	GETH01053299.1	3.39e-26	57114	7.66e-34			comp93189_c0_seq1	4.67e-13	No hit		2051	5.63e-18	TR4386|c14_g1_i1	2.31e-16	c72657_g1_i2	2.06e-17	GGLC02087710.1	1.75e-17	GGJR01140701.1	9.91-e17	c58019_g10_i4	4e-23	GFAZ01243292.1	5.62e-33	29657	1.08e-34	comp46757_c0_seq1	7.49e-65	comp40793_c0_seq1	1.95e-33	c107710_g1_i4	8.53e-31	46007	7.42e-33	21745
c81408_g2_i1	A.veretra		42253	3.18e-46	7427	9.62e-49	7160	8.37e-46	comp41390_c0_seq1	1.06e-28	24967	5.76e-33	7257	8.78e-26	GETH01060458.1	3.68e-43	57114	1.49e-46			comp93189_c0_seq1	2.59e-32	No hit		2051	6.06e-25	TR4386|c14_g1_i1	1.14e-29	c72657_g1_i2	1.27e-21	GGLC02087710.1	1.68e-27	GGJR01140701.1	9.18e-27	c58019_g10_i4	3.95e-37	GFAZ01110178.1	7.88e-38	29657	1.43e-44	comp46757_c0_seq1	7.44e-43	comp40793_c0_seq1	2.17e-50	c107710_g1_i4	2.45e-46	46007	6.42e-41	16157
c80477_g1_i2	A.veretra		42253	8.32e-46	7427	5.18e-47	7160	3.61e-44	comp41390_c0_seq1	9.32e-28	24967	5.3e-33	7257	1.13e-25	GETH01060458.1	3.77e-42	57114	5.51e-45			comp93189_c0_seq1	2.41e-31	No hit		2051	1.36e-24	TR4386|c14_g1_i1	4.06e-29	c72657_g1_i2	1.73e-21	GGLC02087710.1	1.97e-27	GGJR01140701.1	2.16e-26	c58019_g10_i4	2.62e-36	GFAZ01110178.1	9.72e-37	29657	3.87e-43	comp46757_c0_seq1	2.04e-41	comp40793_c0_seq1	3.02e-49	c107710_g1_i4	9.94e-45	46007	4.53e-41	16157
17985	N.vectensis		42253	4.15e-19	7427	9.39e-19	7160	2.09e-14	comp41390_c0_seq1	4.43e-12	24967	9.04e-15	No hit		GETH01060458.1	9.81e-17	57114	2.83e-19			comp93189_c0_seq1	6.43e-11	No hit		2051	7.47e-15	TR4386|c14_g1_i1	3.88e-14	c83003_g1_i1	7.05e-11	GGLC02041868.1	1.41e-17	GGJR01140701.1	1.04e-14	c58019_g10_i4	4.39e-17	GFAZ01110178.1	2.89e-17	1669	2.8e-19	comp44663_c0_seq1	1.78e-32	comp32531_c0_seq2	9.93e-19	c94057_g1_i1	1.57e-18	3369	2.37e-17	21745
37632	C.rubrum		42253	1.32e-20	7427	3.79e-21	7160	4.35e-21	comp41390_c0_seq1	5.35e-15	24967	2.23e-14	61513	6.64e-10	GETH01060458.1	5.32e-18	59026	5.23e-18			No hit		No hit		16908	3.07e-13	TR4386|c14_g1_i1	4.47e-12	No hit		GGLC02012997.1	6.4e-17	GGJR01140701.1	5.4e-15	c58019_g10_i4	1.2e-13	GFAZ01110178.1	1.38e-17	31526	1.42e-21	comp44663_c0_seq1	1.27e-16	comp40793_c0_seq1	4.35e-24	c101939_g1_i3	2.78e-19	31214	2.23e-16	21745
comp74830	R. indosinensis		42253	3.48e-67	7427	4.93e-66	7160	4.28e-66	comp41390_c0_seq1	7.31e-41	24967	1.13e-57	7257	2.2e-47	GETH01053299.1	3.65e-52	57114	8.37e-63			comp93189_c0_seq1	7.27e-20	17432	5.22e-17	2051	1.09e-40	TR23487|c9_g1_i2	7.2e-46	c83003_g1_i1	9.39e-42	GGLC02087710.1	3.38e-46	GGJR01140701.1	7.4e-47	c58019_g10_i4	1.04e-43	GFAZ01110178.1	3.9e-52	29657	1.38e-61	comp46757_c0_seq1	6.48e-59	comp40793_c0_seq1	2.29e-48	c107710_g1_i4	1.26e-65	46007	2.17e-63	21745
comp88349	C.australis		42253	6.29e-46	7427	1.54e-47	7160	8.08e-47	comp41390_c0_seq1	1.41e-38	24967	1.57e-35	7257	1.86e-42	GETH01053299.1	7.78e-42	57114	6.23e-52			comp93189_c0_seq1	3.7e-23	17432	8.18e-21	2051	3.96e-36	TR23487|c9_g1_i2	2.4e-43	c83003_g1_i1	7.46e-35	GGLC02087710.1	5.82e-40	GGJR01140701.1	7.66e-39	c58019_g10_i4	1.13e-39	GFAZ01110178.1	2.8e-45	29657	3.04e-49	comp46757_c0_seq1	3.97e-60	comp40793_c0_seq1	3.16e-43	c107710_g1_i4	2.9e-52	3369	1.26e-48	21745
comp30507	C.australis		1685	3.61e-64	22901	7.76e-64	7160	2.11e-57	comp41390_c0_seq1	5.360-46	24967	1.06e-57	7257	4.05e-51	GETH01082844.1	8.24e-56	57114	1.86e-56			comp93189_c0_seq1	1.21e-23	17432	2.36e-19	2050	2.64e-42	TR23487|c9_g1_i2	1.21e-43	c83003_g1_i1	1.2e-29	GGLC02087710.1	1.6e-50	GGJR01140701.1	4.32e-49	c58019_g10_i4	3.22e-56	GFAZ01110178.1	3.72e-64	29657	2.64e-60	comp46757_c0_seq1	3.79e-60	comp32531_c0_seq2	5.07e-48	c107710_g1_i4	5.46e-63	46007	2.26e-57	21745
comp81594	R.yuma		42253	2.69e-61	7427	3.52e-62	7160	2.6e-60	comp41390_c0_seq1	1.39e-33	24967	3e-57	7257	4.63e-49	GETH01053299.1	1.11e-53	57114	2.57e-57			comp93189_c0_seq1	1.08e-23	17432	1.31e-19	2050	2.79e-28	TR23487|c9_g1_i2	5.39e-34	c83003_g1_i1	8.83e-34	GGLC02105777.1	6.92e-39	GGJR01140701.1	2.98e-34	c58019_g10_i4	3.75e-38	GFAZ01110178.1	1.97e-47	29657	4.57e-59	comp46757_c0_seq1	6.6e-56	comp40793_c0_seq1	2.29e-48	c107710_g1_i4	1.86e-57	3369	3.37e-55	21745
[truncated: 1 more columns]
